# Supplementary material for: Genome-Wide Analysis of Q-Type C2H2 ZFP Genes in Response to Biotic and Abiotic Stresses in Sugar Beet
Source: Biology (Basel). 2023 Oct 4;12(10):1309. doi: 10.3390/biology12101309 (PMC10604892; doi:10.3390/biology12101309)
Supplement: Supplementary file 1 [file biology-12-01309-s001.zip]

Archive with 2 entries (2 files):
- Figure S1.tif
- Supplementary File S1.xlsx
