# Supplementary material for: Genome-Wide Analysis of Q-Type C2H2 ZFP Genes in Response to Biotic and Abiotic Stresses in Sugar Beet
Source: Biology (Basel). 2023 Oct 4;12(10):1309. doi: 10.3390/biology12101309 (PMC10604892; doi:10.3390/biology12101309)
Supplement: Supplementary file 1 [file biology-12-01309-s001.zip › Supplementary File S1.xlsx]

## Sheet: S1
Supplementary File S1:Table S1. The types and sub-types of C2H2-ZF domains and their characteristics
Type of ZF	Conserved motif sequence description	Conserved spacing
Q	QALGGH	CX2CX3FX3QALGGHX3-5HX
M	_ AL_GH	CX2CX3FX3_ AL_GHX3-5HX
	_ _LGGH	CX2CX3FX3_ _LGGHX3-5HX
	_ _L_GH	CX2CX3FX3_ _L_GHX3-5HX
	_A_ _GH	CX2CX3FX3_A_ _GHX3-5HX

## Sheet: S2
Supplementary File S1: Table S2. The protein sequence of 35 Q-type BvZFPs
Gene ID	Gene name	Amino acid
LOC104905560	BvZFP1	MALIVDPQSNFKHFCKICKKGFMCGRALGGHMRAHGIGDESGALDDDDPASDWEDKGGGGGGGGGGGNTPPSNKRMYALRTNPNRLRSCRVCENCGKEFLSWKSFLEHGKCSSSDDAESLVSSHGGSDGEDDGGGGNNNKRASGSGWSKRKRSFRTKVGSLTPNCPSSEEEDLANCLMMLSNATVDYPLGADQSEESCASASKEEADIRRHSSISFLNATYMSSSRGTTTSSNYDLKAKGVVTTTSNNPNSKGLFECKACKRTFNSHQALGGHRASHKKVKGCYAAKMDQVLYQDHHCSINNNGDNEDNNLAVLGSDQDHLITKSCTTYQLENNYGASPSLPLVISKRPKSKVHECSICHRVFSSGQALGGHKRCHWITSNNAPDASTLATFQQLHDQI…
LOC125495709	BvZFP2	MERHRCKLCYRKFANGRALGGHMRSHMMNLPIPPKQLPPPPPPPPPPPPPRPQTPSFATESSTDSPRFAANSTSSSSSSSDSEQEQVTMDDFIEEPTGSSSLVNTLPDRESETESFKKNPTRKRRSKRIIQKPSLSSTTSTDNYQQHYYHFDLHKRKMKAAAEVVKIAAKTYETELPASSVSDVTSEEDLAFCLMMMSRDKWTIGFESEFENSSSPIILRKKYQCETCLRVFRSYQALGGHRASHKKARVCQQHEQQQQEEARKCVLSKKEEKEEKKVHECPVCLRVFASGQALGGHKRSHVFINGGNIGIQKYSPSSNATNTNPKNMISFTNNDSLLDLNLPAPLDYEDDDDDDQVAVSALSDVHF
LOC104898669	BvZFP3	MDGQDEVINHNNNNNNNNNDDDNCNDNNNIGGGGQSIVKGKRTKRQRPHSPIPFRMITNSNTNITTTNSYKSDEGSDICSNNNVVEDNMTPTTTTIASEEDDVYYRGGRTTTASTTEEEEDMANCLILLAQGHSRDLQPPPQPLLSLMKDGSAGNNNNNNNVNNKFVSRKFMETPSTTGKSGYYVYECKTCSKTFSSFQALGGHRASHKKPKNKDEDYSNTNKSRSSNIFQSIIPSTNTNTNTNRPNYNNNSHLMHSSDDEDPPFKMARHVNNNNSHHISSSTSLSLQLTNRALYNGITNHQSSNKGRVHECSICGAEFTSGQALGGHMRRHRGPVTTGAGTATSPIIAAVPLAIEQAPTANEISDQDMMINSMKMAHVRNNTTTNVLSLDLDLNLPAP…
LOC104887623	BvZFP4	MKGIISIKECNLSKSLPLNSQQGVMLDLKLSNEGSSMESKVDENRLNLNQKPSMMRISAPNKSMQEENPLETITKVVFTCNYCKKEFSTSQALGGHQNAHKQERALAKRRSSGGLDQVMNVGHHFSYNRPYYSFSGTQNMPFFFGPYNYRSPLGIRMEPSMIHKSSWLNPVNCFAHDGWPRTTLMTNSSSSSDKLRMENSTQTILNEPNCIAESSMIPEKEDNAITNNLSSYKSSAGRDHTMSSSNVTSGNALPNEGNLLLLDGIDSNYDKTQASNLDLSLKL
LOC104906182	BvZFP5	MKDKQEKVFNVRAVKGHVRGHLLHLISPKKSDNMQKNQLGTEDNEHMSDKLREIPTNCFWVSSKAKQKDQSFVCKQCEKGFKSPRAVFGHMRCHSKRKTGDHVQLCTTNMPRKKRSIGRYKINTSCCSTNSSWSNMKSCSSSLTEFDEKLEDIAASLLMLANGGFYSVDHYVSEDDSVKMEPRFLKCGNKMDLMGVCNDDHGTEGVLTAEPGLKFDVQKCGYDEYKEKTQEFPGSDCGRLKTKPENFECKPVSDAELESEIKDGAIGVFPADLFDNLDPSTCGPTAEELKNKTVNVFDRVFDSSKPTAGASALMTNPDYIKTGPTVSLERTSELFESEIKDETSGVYKADTKVNSLNPTNCDPLVLESKHERIGLTDQAFDKCNSGTSGQATDNCCSNQ…
LOC104886969	BvZFP6	MAIKRSREEIELERTIAMANYLILLSKTSNSTTVEPTSSSRVYECKTCNRQFASFQALGGHRASHKKPKTHYTNDYNNPSEENVSKRSKTHGCSICGLEFPIGQALGGHMRRHRAALIGSQLPCTSRPTLSLELELSSHNVSDELTGVIKSRSYSDDHKSVMCLDLNLTPLENGLLEVRKFAPSVC
LOC104883124	BvZFP7	MEQIELEPCLSGTSSTISAAQEVLPHTHLYRQLHQHHKAGKEAQLEDQDQEQETVSQTQIPLDFMISNEDSCHEFNAELNLIDCLNVGSSQSSSETPQASESEPRVFSCNYCQRKFYSSQALGGHQNAHKRERTIAKRNQRIGATIAATAAAFGHPYLHQQHNYSNIASLPLHGSSPNRSLGIQVHSMAHKTPPNMTMSSSGNVYGHHGWLRLPIEQQPAVGKLVTETCTTAGPSSRGGAGRFNIVDEGVTSGGWWSGDSTIKSNSEDSTKLDLSLKL
LOC104883624	BvZFP8	MEQAKCLNILLKAKNMKKLNQKSCSSWEDYQEEAAFANDAIRGIQGGSVWPPRSYSCSFCKREFRSAQALGGHMNVHRRDRALLKQVITTHNIDNDDDDHHHHHHSHHDHDHLRHSHHDHMSITSKSMLHQNPSQIKCSTNVKDGDSRVPEILNLRASKSMEELDLELRLGNSLHNKVK
LOC104906611	BvZFP9	MSSKVKILQHAGKSAKMQQTSTPDPVDEEHVSYSDDYYVRSYICNFCNKGFSNAQALGGHMNIHRKDRAKLRQSPSSHNDLRSLNSKHENSGYPCASTEPEVCTYRPNSDLLLSTRSEFNDVSGEREALPLFVDSPSMSKQDSSDHFKVNKDDSGVDLELRLGSGARSQK
LOC104906657	BvZFP10	MNAKSSCFMESPSSSKNPINNKRDDHNNVKKMKGAMVSSNSANNTTLDLKLSSFSQEIRPIESNSTRVFTCNYCKGEFSTSQALGGHQNAHKQERARDKMRQATKFPPYNANNNLYYPYNFGTYSNIASYGGYCKRSPLGVIKTNSMIQKPAYRWPIMNNHGYRYGYGAINQAKPSFIVNSQSSNDDIVNYSSINNLNNLSKSLPTLGEGDFKGNYRIVESGTGNIEKEDDDHISGGKLDQMKPENSCLDLSLRL
LOC104888927	BvZFP11	MDRRNTINNSSIYFCYNNNNNKVKNVWESCHNDDDDDDGKYYYVDDEGLMMMEWPPRSYTCSFCKREFRSAQALGGHMNVHRRDRAQLRQLSLITPNSTPINTINLNLPPNPYHMLFSPPPLKPANIQPLRTSSSSSALRPSSPLVVEASSPSDLITKQQFECYKRLNNLEKAPPSSYGEQNYSNIGGFGLKSKEGLNKRREFFRLDLEMNLNVADCVFKEDLDLELRLGYN
LOC104906753	BvZFP12	MDKAAATTTTSSLDQTHDFMNVDSFSQLPFIRPAPTTSTKPSSCSSAAGIRLFGIDFSSSSTTATDNSDSGDSNNLESSKDNTNNNNNRENTNNNNNMSISSTESGRKFECHYCCRNFPTSQALGGHQNAHKRERQHAKRAHLQSAMLSADPNHHHHHFYNNYSHPHHRTTTNNSYYPTSLSTTPSYSYHQSHQHQQHQQQHHPPTINGSPLAVWRIPTSVHSHSSLLHQHHNFATGIHRDRSLHPLPPLLAGSHSPAFTNIDTTSASKGSSSINNKNNMSINMSISMSSSHQSQVRRSSNDQC
LOC104889553	BvZFP13	MRAPGCEASFQTKQIVSAIPAELPPKKRGLEREEEILDEPPERNNLRPEFNSSEIQITPQNVPQGKALSDQVPPEKHQSDPSFGLFLHLNEGENGEPSEQPPRSPPPMSRHPIACKFCGQQFSSTQALGGHQNAHKQEREMQKAMKAANEYGTTPIIYNLPGTKPPLLHGSYYGHQFQYPPYHGYAYRGWQPRPIYSTPRMGLLRSPPGFARTLSGFIGPSSIKPLNPAYHPAYALGPIRRPLLGSTNFDPSFASNLTNFLQVNENEGGPTKKQCVESTGLNLSLRRDESVQVDLQPKQQKSSAVPSPMDPNEPTKLDLTLKL
LOC104907233	BvZFP14	MANPDSSNILKQESHEQERDNEQQQHNNNNNNNNNNNNNNNNNNNINYPVSLDLNLCFNPNKELSNEMGDEIIDDKMNMMGENEILPPNNSRVFSCNYCRRKFFSSQALGGHQNAHKRERTIAKRAMRIGALADRHVSLASLPLHGSPPSSSSYHHPISSRPSIDIQAHHGSMMMMMHPHHLQTSPISSHHHHDDHHQGMPFHDLQGLSAPKFEGQNGYFLGGVPVFNAVPFWPGSFRQVDDEADSSALIISNNNFHHHHHHQLENQDSCPDLTLKL
LOC104890281	BvZFP15	MVEDKKLKLKLKFSLKKREKSDQQEQQQQQQEQVVVAEEQQLPAEDDELEEGEIREDEEDQVQQPQINNNNNNVDNNNVDNNNNVDNNVDNNNDDAALREYTCSLCGKVFGSGKALGGHLRIHPEYNPKSNKKPIVSGPNPAQKPDSSAQKALGFPCDHCWRSFSTKKSLYGHMRSHPEREYRGMKPPTDETDPSPSNSNPEPDVRPGPETVSSSSGWSRLDEIKWKQRGKRGRVKKEETSSSASTIDHQVEVAAADLMLLSAAGGGGNGGRGERKLIRKDGKTDHHDDMDDMDEKMKLENYDEDELYFLQDYLGISVPSTSSSSRSDIPTVKNDPIIPEKKSLLALKMKIKEKKKKMVSVNDNDRKSKKRKLIRDSKSVKAADDHRRKTSDDGDDGGD…
LOC104894695	BvZFP16	MDINGGSTGIRSYDCVFCQRGFTTAQALGGHMNIHRKDRVNPTTTIINKPNISPSINKEHSNNTLLSNKDMLLEEDNHHVDDNDDDDDATRLSKNHHSNGGSSSFTGRFHRFLGSEKWPGDRNPVSRRGGSGHVLEKRVQDQDHSKEGEELDLELRLGHYSW
LOC104893969	BvZFP17	MEVQKLKHVCKFCKKCFPCGRSLGGHIRSHLPKPGYELRENPKKTWRVSRRDELLLNSSFSSSSTETENRKSRTIKNHVQGKRSSIGRNNSHSSVSEVVEDDHQEQEQEQEEVVVAMCLIMLSQDEGSWASGYLQKELKLKGIEVSANGFCLNDQNNKCFESKKRREKVEGKESVFGATDHYVGKIIKAESAVSGYVKDGAEIKEYEVSENGFVSNDHLKQSFESKRKIAQSVTSRCVKKGSKIEEYEVSENGISLYDQKNIDHNELDSEFYNDVSRTSCFKRSKFECTTCNKVFHSYQALGGHRASHKKLLGGGKCSPPSPKLEPSNVAGNDASISPTHKQQEQLVSEMGIGSSSSSSTKKVVQKHECPICYRVFPSGQALGGHKRSHLLVANNNDEI…
LOC104892924	BvZFP18	MWMPNISIAQEEEEGDDTWELARAFAEDTKSVMGTNWPPRSYTCTFCKREFRSAQALGGHMNVHRRDRARLHHQSATVQYETRSVSMPTTSQTSSLFYQTANCRSTNVKEVMPSSVGNSLPINRYSDNYNEMQVINHEEKGVIEELDLELRLGHIPTSASHEKLFEKNNNVSVLNFR
LOC104897252	BvZFP19	MESKLRLFGFELDTYKNNEGEESTNSSNTVSSGNKEKSDDNNRRCSSVNNIIEIEQKKFECQYCYKEFANSQALGGHQNAHKKERMKKKRLQLQARKASMNFYLQPYHQNLMKNNSSSSSSSGSLWYFDPSYYAPASDNHFSLYEESQISFGTFDQDHHRHQTAALQQFTVTNGSRCTTESRPAVIVKPNPLAVTKKSCKSNLDLQLGLSLDSNVIKSSSIARKFI
LOC104896450	BvZFP20	MAEIDHFQRHNNNNTSTRLKLFGINVSSPSISEYDPTEEVESSTSPHSKSSTTTAAGASSPESGGGGGGYPPPSSNEASRKYECQYCCREFANSQALGGHQNAHKKERQQLKRAQMQATRNAAAAAAAAVSYVRNPMITAFAPPPHLLPASACGAGPMSMPSSPNASSSSWVYMNMNMNMPRASMPPMHVSHGCVFPSSGSNGGNLTPPTQSRVDGPSLSRFSRNSGSGFDDGVGLDLHLSLAPARP
LOC104896549	BvZFP21	MRTEGSPLDLNNLPEDYTRDGKQVVYEDTSTSGQKKKKDKDESGKVYECRFCSLKFCKSQALGGHMNRHRQERETETLNKARQLVYSSENPPSIPHHHPHSHLGSYVSAGAIYHQPPPPPPPVYPTRPIMFSGGASSTLLQQPHNQPLQYHHHQSCLYTTTTPPRITPSGDYYMAHGHALTGSSPTNYTCIGAPVGIPGLAEPPRGRDGLDTEDGLTSPY
LOC104895813	BvZFP22	MEEKKDQEEFKHVCKLCNKRYPSGKSLGGHMRSHVIANANKNKLIPIPITKKAYNFQDNEDDDNDNDNDDDDDDDDDDDDDDDDDGENHGNEGKNSGYGLRENPKKTWRLVNSKLVNNTGKQQPPHDFQQQQQQERVCKQCGKGFHSLKALCGHMSSHSEKERHFKEEDDNSWSSDSKDQLILAMESHSDNNNNSSNNNNNNSNNNNNNNNINNINNNHLKRQTRSSLLRYKSLTTVDSQSPPPPTGGGGFSSYGCGGGGGSSSNHSEIDQHEQEEVAICLMMLSRDSSGHNKSCFNFTAESSDNNSVILEGGSSSNHVGIGRKRKDFCLNNNTNKKKIKQVVVVAQQQIDNVVNHQEIDNSDSGYFENGAKELESDDSVDGFVRNYGFKKPKSEFGSK…
LOC104895001	BvZFP23	MGSKREDDPLIKSEINDELRNWLSLSLNTDEADAKCTTTQLSCGSMIKTFTCSFCQRKFLNSQALGGHQNAHKRERGEVKRHKLLMKEIGLPLCNVREVRSLGIQAHSLVHKSVSRESLMLGAARFNEFNSGSGTTWCGGSYVTGEGTGLVWPGSFRVQTQQPSKQFVNHNEINLNLSL
LOC104885426	BvZFP24	MDMQGSKNNYDNSSSKPKSIPHKYFVCKYCGRIFLNAQALGGHQNAHKKEKQEAQFYKEEIMRSMMMANPATLLFPYSVIQPHGVAQHQITAADYPSFSRAWSSNSLVVGSSSQYPHPVTSNYWPGSYRLEDGSGTPYCHVPDVGRTEEIQEKQIEKESTPITQESELPDLNLDPPL
LOC104885142	BvZFP25	MTGRKDEDRPKSLPFKICLCKFCGRKFLNSQALGGHQNAHRKERQEAKNQKQEMRNMMMMASFGVPLMPCSFIEPHSLAQHQITSWSNYSSTSNSHPVINYWPGSYRLDEGAVDYHVPAQLITNQLQAHQGDVDVNTGEQLQVEKYHDQRRLNFMLPDLNLDPSP
LOC104884472	BvZFP26	MNNMQGSKDYDSYSSRPNSVPFKIFICKYCGRKFYNSQALGGHQNAHKKERKEAQNHKQVMRSMMMMASSSSTPLIPEAFMQPRGMSSHQITADHYSFNGNLSYVNCNNNGMSEYPVSSNYWVGNNCLDDGARYSNVPAAGITNQFHHDDGAEHHKVEKGSRRLSQALELQLPDLNLDPLH
LOC104900166	BvZFP27	MMNTNTNSTTTITKMNNNRGGAGEIETFAMANCLMLLSSHNATMAASIGGNVGNEENGRMFACKTCGRKFSSFQALGGHRASHKKVKSANSGEFSDEANFPAKPKVHVCSICFVEFPIGQALGGHMRRHRGMTVAAATGGSAAISSVTTEGSIGNSDGNNDINNGEKKRKINDDVVLEVPTAVRKSSSKRVCMDVDLNLMLWRKEEKVVEEEDNNVDHEVEEGEIVEQGNDDDFLKLELRQPIRF
LOC104908846	BvZFP28	MVAQQEEVIVGDQQQIKHNNNSNMMMMIKGKRTKRSRSRPLSPLALTMSSATTNDEGGANSATSPPHSAATSEEEEDMAHCLILLAQGSNQLSSNSNNNHNNNNNNSNNQKGIIGVSTTSYECKTCNKSFSSFQALGGHRASHKKPKPNLVALSDLKKSSTSSSSSASVIFSLLNQHHHHNHHEDDTTLSLQISNSSLSTNNAYTNNTTTNNKATKVHECGICGAEFSSGQALGGHMRRHRPIGMTPASLAAIDIANNNNNNNNNNNNVKEKMMITTPTTRNDLLSLDLNLPAPEDELQQQQQQQQQQQQQRDLSSKFVFPSNEKTLVFSAASQLVDCHY
LOC104899451	BvZFP29	MERQEGGAMNNSMDERAKVFPCLFCSRKFYSSQALGGHQNAHKKERIAARKAKRASEFSLLNAFSTQQSMSSLIFSGNHHQQQPHMAFLGTPPPTQMYIGSHAANISHYPSTTQLCDQFGPGGPARFSNMVVYNSNGGTGPISPYSSCYEEDHDQNMVNWQKEFRYSGPNSLTSMQVLKKTMENNYGRDCHREMEKKLDLSLHL
LOC104901462	BvZFP30	MALEALNSSTPPLNTDENMLMTKKKRSKRPRLDSSPPSEEEYLALCLVMLARGGSGSGCDVETQSLKPNPPPIITTYKCGVCDKEFSSYQALGGHKASHRKPSVVVDGLTAATASVTATSSSSTSTGGAKTHVCSICHKSFPSGQALGGHKRCHYEGGTNHNNNNNNHKSICAAANSAASDGAVATSTITNSRLDFDLNLPALPDSLTVDFDGVKKINQTPFEQEVESPHPSKKPRPFSLDY
LOC104904162	BvZFP31	MTPPPCTECGKTFWSWKALFGHMRCHPERQWRGINPPPHLRRGTLPPTPPSTPRPTTSDDREVAASLLLLASSPQVAATTFECSSCKKTFGSHQALGGHRASHKNVKGCFAITKSSSTDVEQDHNFMIMQSGLSHDEGLGLGLGLSLGLGFGVGHKCGLCYKVFPTGQALGGHMRCHWEKSEEASTSSIGLALGPVSTSNQAQSCLDLNLPAKLQDQGASSSVNPSNNMQLELRLGI
LOC104904895	BvZFP32	MEAPKNEEKPPFFIPSKSSNMIKPSNSIDAQKRDVLFSTKLAVYQEQRNNKLSDLSLDLSLCSNDFDEETYNSRVLQDNFIEDNDGYTIQNSDKTLEFQLDTNKEGEEPRVFSCNYCQRKFYSSQALGGHQNAHKRERTLAKHSLKMASSSSTSINTRISSTTFGFGNHFYKNRSLLASSPYTNNNSINISGLPLYGLYHKHSHSKPLGLQAHSLIHKPSYYGASRPMVPAIIIDQQPAIGCLEFATNSATSSSSSIVAEVARFDNTILQRNNGVNVLNNSSHKQDHDQFHKLDLSLKL
LOC104904924	BvZFP33	MVVQSEVMTDITSNQDQATQNTNSNMDDSNRGWLKLGLEAKQLCITEELSSSRPIPAKIFSCNFCMRKFFSSQALGGHQNAHKRERGAVRRFQSKRMMSMMELPINPLMPRSLGVHPHSLVHKAQREDYALAGRLKCSNIGFPISWNQIIMDSTTDVMWPGSYRVNLQPVEQQAEESNLDLNLRL
LOC104902980	BvZFP34	MESTEEEFSSFITKGRRTKRQRSLLAASASSSYRGGGGGAGDDDGIVVVGGGCSDNSYGSSSSDASPSDEHDIMSEVTTEEEDMANCLILLAQGRIHKEKKPSINIKSKTNNNNNNNNKNNNNNSCTSITSNIGVYECKTCNKTFPSFQALGGHRTSHKKIKSSAATTTTTTTTTTTTAVRSPDNENNHYNRVIRHDHHVVDELDRMEFITSSKKFIVVQTQHHENNNNNNNNKARVHECSICGSEFPSGQALGGHMRRHRTAAAAPGRPMMITTTTTTAEATAVIDTGGPRNILSLDLNLPAPDDQDDQHQPQQHIDVDDHMETKFVHVLPTPAPLVDCHY
LOC104893645	BvZFP35	MEQSPCWMLANRGPRCPDDSWEEKAFADDAAGLLGGCVWPPRSYSCNFCKREFRSAQALGGHMNVHRRDRARLKQLSNFQHLDQRLDPHRNSQSFSIEKTPHKQIDIVTDPMFVSINQTIFSPQSQFVSSFLVSNDENLTFLGLRKDGKSRKSQCEIRKNIEIASSSLDLDGQASVVHNTGASNRHKRRKLDISYPPSINKSHKIDDEAPKADASTPEDLDLELRLGDRPKVQQNFL

## Sheet: S3
Supplementary File S1: Table S3. Detailed information of C2H2 motifs in the classified C2H2-ZFPs
Subset	BvZFP gene ID	Gene name	Type of C2H2 ZF	Number of C2H2 motifs	C2H2 motifs sequence side	C2H2 motifs sequence	Conserved spacing
Group 1 Bv1Q(22)	LOC104887623	BvZFP4	Q	1	78-100	FTCNYCKKEFSTSQALGGHQNAH	X2-C-X2-C-X12-H-X3-H
	LOC104883124	BvZFP7	Q	1	107-129	FSCNYCQRKFYSSQALGGHQNAH	X2-C-X2-C-X12-H-X3-H
	LOC104883624	BvZFP8	Q	1	55-77	YSCSFCKREFRSAQALGGHMNVH	X2-C-X2-C-X12-H-X3-H
	LOC104906611	BvZFP9	Q	1	42-64	YICNFCNKGFSNAQALGGHMNIH	X2-C-X2-C-X12-H-X3-H
	LOC104906657	BvZFP10	Q	1	69-91	FTCNYCKGEFSTSQALGGHQNAH	X2-C-X2-C-X12-H-X3-H
	LOC104888927	BvZFP11	Q	1	59-81	YTCSFCKREFRSAQALGGHMNVH	X2-C-X2-C-X12-H-X3-H
	LOC104906753	BvZFP12	Q	1	109-131	FECHYCCRNFPTSQALGGHQNAH	X2-C-X2-C-X12-H-X3-H
	LOC104889553	BvZFP13	Q	1	113-135	IACKFCGQQFSSTQALGGHQNAH	X2-C-X2-C-X12-H-X3-H
	LOC104907233	BvZFP14	Q	1	94-116	FSCNYCRRKFFSSQALGGHQNAH	X2-C-X2-C-X12-H-X3-H
	LOC104894695	BvZFP16	Q	1	13-35	YDCVFCQRGFTTAQALGGHMNIH	X2-C-X2-C-X12-H-X3-H
	LOC104892924	BvZFP18	Q	1	42-64	YTCTFCKREFRSAQALGGHMNVH	X2-C-X2-C-X12-H-X3-H
	LOC104897252	BvZFP19	Q	1	59-81	FECQYCYKEFANSQALGGHQNAH	X2-C-X2-C-X12-H-X3-H
	LOC104896450	BvZFP20	Q	1	82-104	YECQYCCREFANSQALGGHQNAH	X2-C-X2-C-X12-H-X3-H
	LOC104896549	BvZFP21	Q	1	47-69	YECRFCSLKFCKSQALGGHMNRH	X2-C-X2-C-X12-H-X3-H
	LOC104895001	BvZFP23	Q	1	50-72	FTCSFCQRKFLNSQALGGHQNAH	X2-C-X2-C-X12-H-X3-H
	LOC104885426	BvZFP24	Q	1	25-47	FVCKYCGRIFLNAQALGGHQNAH	X2-C-X2-C-X12-H-X3-H
	LOC104885142	BvZFP25	Q	1	18-40	CLCKFCGRKFLNSQALGGHQNAH	X2-C-X2-C-X12-H-X3-H
	LOC104884472	BvZFP26	Q	1	25-47	FICKYCGRKFYNSQALGGHQNAH	X2-C-X2-C-X12-H-X3-H
	LOC104899451	BvZFP29	Q	1	20-42	FPCLFCSRKFYSSQALGGHQNAH	X2-C-X2-C-X12-H-X3-H
	LOC104904895	BvZFP32	Q	1	112-134	FSCNYCQRKFYSSQALGGHQNAH	X2-C-X2-C-X12-H-X3-H
	LOC104904924	BvZFP33	Q	1	60-82	FSCNFCMRKFFSSQALGGHQNAH	X2-C-X2-C-X12-H-X3-H
	LOC104893645	BvZFP35	Q	1	44-66	YSCNFCKREFRSAQALGGHMNVH	X2-C-X2-C-X12-H-X3-H
Group 2 Bv2Q(6)	LOC104898669	BvZFP3	Q;Q	2	186-208; 310-332	YECKTCSKTFSSFQALGGHRASH; HECSICGAEFTSGQALGGHMRRH	X2-C-X2-C-X12-H-X3-H; X2-C-X2-C-X12-H-X3-H
	LOC104886969	BvZFP6	Q;Q	2	43-65; 91-113	YECKTCNRQFASFQALGGHRASH; HGCSICGLEFPIGQALGGHMRRH	X2-C-X2-C-X12-H-X3-H; X2-C-X2-C-X12-H-X3-H
	LOC104900166	BvZFP27	Q;Q	2	61-83; 107-129	FACKTCGRKFSSFQALGGHRASH; HVCSICFVEFPIGQALGGHMRRH	X2-C-X2-C-X12-H-X3-H; X2-C-X2-C-X12-H-X3-H
	LOC104908846	BvZFP28	Q;Q	2	121-143; 218-240	YECKTCNKSFSSFQALGGHRASH; HECGICGAEFSSGQALGGHMRRH	X2-C-X2-C-X12-H-X3-H; X2-C-X2-C-X12-H-X3-H
	LOC104901462	BvZFP30	Q;Q	2	77-99; 132-154	YKCGVCDKEFSSYQALGGHKASH; HVCSICHKSFPSGQALGGHKRCH	X2-C-X2-C-X12-H-X3-H; X2-C-X2-C-X12-H-X3-H
	LOC104902980	BvZFP34	Q;Q	2	136-158; 238-260	YECKTCNKTFPSFQALGGHRTSH; HECSICGSEFPSGQALGGHMRRH	X2-C-X2-C-X12-H-X3-H; X2-C-X2-C-X12-H-X3-H
Group 3 Bv3Mix (6)	LOC104905560	BvZFP1	M5;Q;Q	3	13-35; 255-277; 354-376	HFCKICKKGFMCGRALGGHMRAH; FECKACKRTFNSHQALGGHRASH; HECSICHRVFSSGQALGGHKRCH	X2-C-X2-C-X12-H-X3-H; X2-C-X2-C-X12-H-X3-H; X2-C-X2-C-X12-H-X3-H
	LOC125495709	BvZFP2	M5;Q;Q	3	4-26; 223-245; 279-301	HRCKLCYRKFANGRALGGHMRSH; YQCETCLRVFRSYQALGGHRASH; HECPVCLRVFASGQALGGHKRSH	X2-C-X2-C-X12-H-X3-H; X2-C-X2-C-X12-H-X3-H; X2-C-X2-C-X12-H-X3-H
	LOC104906182	BvZFP5	M13;Q;Q	3	72-94; 403-424; 443-465	FVCKQCEKGFKSPRAVFGHMRCH; YICNICNKNFSSRQALGGHRLH; HKCLVCCKAFPSGQALGGHMRAH	X2-C-X2-C-X12-H-X3-H; X2-C-X2-C-X12-H-X2-H; X2-C-X2-C-X12-H-X3-H
	LOC104890281	BvZFP15	M5;M7;Q	3	101-123; 155-177; 414-436	YTCSLCGKVFGSGKALGGHLRIH; FPCDHCWRSFSTKKSLYGHMRSH; WECTTCNKTFPTHQALGGHKSSH	X2-C-X2-C-X12-H-X3-H; X2-C-X2-C-X12-H-X3-H; X2-C-X2-C-X12-H-X3-H
	LOC104893969	BvZFP17	M5;Q;Q	3	8-30; 286-308; 367-389	HVCKFCKKCFPCGRSLGGHIRS; FECTTCNKVFHSYQALGGHRASH; HECPICYRVFPSGQALGGHKRSH	X2-C-X2-C-X12-H-X3-H; X2-C-X2-C-X12-H-X3-H; X2-C-X2-C-X12-H-X3-H
	LOC104904162	BvZFP31	M3;Q;Q	3	4-26; 81-103; 155-177	PPCTECGKTFWSWKALFGHMRCH; FECSSCKKTFGSHQALGGHRASH; HKCGLCYKVFPTGQALGGHMRCH	X2-C-X2-C-X12-H-X3-H; X2-C-X2-C-X12-H-X3-H; X2-C-X2-C-X12-H-X3-H
Group 4 Bv4Mix (1)	LOC104895813	BvZFP22	M5;M5;Q;Q	4	12-34; 136-158; 462-484; 536-558	HVCKLCNKRYPSGKSLGGHMRSH; RVCKQCGKGFHSLKALCGHMSSH; YECCVCNKTFKTHQALGGHIISH; HKCPYCPKVFKSGQALGGHKRSH	X2-C-X2-C-X12-H-X3-H; X2-C-X2-C-X12-H-X3-H; X2-C-X2-C-X12-H-X3-H; X2-C-X2-C-X12-H-X3-H

## Sheet: S4
Supplementary File S1:Table S4. Characteristic features of 35 BvZFPs
No.	Gene Name	LOC	Chr.	Chromosome Location(bp)	Amino Acid	ORF/bp	Exon	Intron	Molecular weight	pI	Instability Index	GRAVY	Subcellular Localization
1	BvZFP1	LOC104905560	ch01	NC_064017.1 10695460:10697687	541	1623	1	0	58633.8	6.86	57.91	-0.786	Nucleus
2	BvZFP2	LOC125495709	ch01	NC_064017.1 10706247:10708429	367	1101	1	0	41279.2	8.02	55.83	-0.862	Nucleus
3	BvZFP3	LOC104898669	ch01	NC_064017.1 36219959:36222487	456	1368	1	0	50063.5	6.01	60.88	-1.002	Nucleus
4	BvZFP4	LOC104887623	ch02	NC_064018.1 4757460:4758311	283	849	1	0	31507.4	8.21	41.25	-0.667	Nucleus
5	BvZFP5	LOC104906182	ch02	NC_064018.1 14363882:14366296	543	1629	1	0	60544.4	7.17	59.45	-0.701	Nucleus
6	BvZFP6	LOC104886969	ch02	NC_064018.1 29939770:29940614	186	558	1	0	20667.5	8.86	57.6	-0.506	Nucleus
7	BvZFP7	LOC104883124	ch02	NC_064018.1 45479878:45480934	278	834	1	0	30386.5	6.13	59.97	-0.644	Nucleus
8	BvZFP8	LOC104883624	ch02	NC_064018.1 52215194:52216003	179	537	2	1	20615.1	8.3	54.73	-0.976	Nucleus
9	BvZFP9	LOC104906611	ch03	NC_064019.1 11875979:11876976	170	510	1	0	18959.9	6.65	65.03	-0.922	Nucleus
10	BvZFP10	LOC104906657	ch03	NC_064019.1 11959217:11959984	255	765	1	0	28493.7	9.22	57.02	-0.867	Nucleus
11	BvZFP11	LOC104888927	ch03	NC_064019.1 12886752:12888260	232	696	1	0	26702	6.89	67.24	-0.791	Nucleus
12	BvZFP12	LOC104906753	ch03	NC_064019.1 43115842:43118169	304	912	1	1	33684.3	8.85	43.09	-1.037	Nucleus
13	BvZFP13	LOC104889553	ch03	NC_064019.1 51214957:51215928	323	969	1	0	35834.4	8.56	58.9	-0.805	Nucleus
14	BvZFP14	LOC104907233	ch04	NC_064020.1 8025899:8027395	277	831	1	0	31391.4	6.2	58.48	-0.972	Nucleus
15	BvZFP15	LOC104890281	ch04	NC_064020.1 57253629:57255347	572	1716	1	0	62896	5.69	58.76	-1.132	Nucleus
16	BvZFP16	LOC104894695	ch05	NC_064021.1 405412:405900	162	486	1	0	18233.8	6.1	58.33	-1.089	Nucleus
17	BvZFP17	LOC104893969	ch05	NC_064021.1 10823448:10825115	496	1488	2	1	54927.4	8.48	66.19	-0.718	Nucleus
18	BvZFP18	LOC104892924	ch05	NC_064021.1 43735292:43736429	177	531	1	0	20328.6	5.97	61.13	-0.759	Nucleus
19	BvZFP19	LOC104897252	ch06	NC_064022.1 10200725:10201830	226	678	1	0	25693.5	9.1	57.43	-0.892	Nucleus
20	BvZFP20	LOC104896450	ch06	NC_064022.1 34971928:34972995	247	741	1	0	25939.7	8.64	46.76	-0.604	Nucleus
21	BvZFP21	LOC104896549	ch06	NC_064022.1 36683224:36687039	220	660	4	4	24314	7.24	54.26	-0.921	Nucleus
22	BvZFP22	LOC104895813	ch06	NC_064022.1 53568797:53571334	613	1839	1	0	68769.1	6.91	48.17	-1.27	Nucleus
23	BvZFP23	LOC104895001	ch06	NC_064022.1 63541505:63542044	179	537	1	0	19911.6	8.99	75.14	-0.496	Nucleus
24	BvZFP24	LOC104885426	ch06	NC_064022.1 64317253:64317786	177	531	1	0	19942.3	6.15	49.73	-0.751	Nucleus
25	BvZFP25	LOC104885142	ch06	NC_064022.1 64323220:64323717	165	495	1	0	18957.4	7.75	37.2	-0.788	Nucleus
26	BvZFP26	LOC104884472	ch06	NC_064022.1 64406993:64407538	181	543	1	0	20434.8	8.32	43.2	-0.842	Nucleus
27	BvZFP27	LOC104900166	ch07	NC_064023.1 2250266:2251688	245	735	1	0	26613.8	6.01	65.67	-0.521	Nucleus
28	BvZFP28	LOC104908846	ch07	NC_064023.1 13404684:13406826	340	1020	1	0	37135.8	7.75	62.32	-0.839	Nucleus
29	BvZFP29	LOC104899451	ch07	NC_064023.1 47440915:47443048	204	612	1	1	22977.8	8.79	47.89	-0.777	Nucleus
30	BvZFP30	LOC104901462	ch08	NC_064024.1 21006400:21007514	242	726	1	0	25661.7	8.09	62.93	-0.545	Nucleus
31	BvZFP31	LOC104904162	ch09	NC_064025.1 19929210:19930057	237	711	1	0	25331.8	8.55	54.27	-0.358	Nucleus
32	BvZFP32	LOC104904895	ch09	NC_064025.1 33331932:33333327	299	897	1	0	33574.3	8.24	50.67	-0.682	Nucleus
33	BvZFP33	LOC104904924	ch09	NC_064025.1 33657441:33658524	185	555	1	0	21039	8.76	59.64	-0.511	Nucleus
34	BvZFP34	LOC104902980	ch09	NC_064025.1 44803778:44805047	342	1026	1	0	37289.8	6.21	58.69	-0.823	Nucleus
35	BvZFP35	LOC104893645	-	NW_026017079.1 1955234:1956376	237	711	1	0	26905.2	8.52	67.93	-0.792	Nucleus

## Sheet: S5
Supplementary File S1:Table S5. The conserved motifs identified by MEME among BvZFPs
Pattern	Motif consensus sequence	Width of motif	Sites	Log likelihood ratio	E-value
motif1	EPPRVFECKYCKRKFSSSQALGGHQNAHKKERAEAKRTK	39	36	2213	2.00E-571
motif2	KVHECSICGKEFPSGQALGGHMRRHR	26	13	767	2.3e-155
motif3-1	DLNX1-2P	5(6)	14	430	6.4e-47
motif3-2	LXLXL	6	19
motif4	HVCKQCKKGFKSGRALGGHMRSH	23	7	369	9.4e-44
motif5	EEEEDMANCLILLSQG	16	14	389	1.6e-37
motif6	NNNNNNNNNNNNVNNNNNI	19	11	269	8.6e-12
motif7	YWPGSYRL	8	5	115	1e-07
motif8	MMMASPATPLIPYSFIQPHGLAQHQITAD	29	3	215	4.3e-07
motif9	QQPHQQQQQQQQRV	14	9	200	4.7e-05
motif10	ITKGKRTKRQR	11	6	148	0.049

## Sheet: S6
Supplementary File S1: Table S6. The cis-regulatory elements analysis of the promoter region of CsZFPs
Gene name	CAT-box	ABRE	TATC-box	TGA-element	TGACG-motif	CGTCA-motif	GARE-motif	P-box	TCA-element	ARE	LTR	GC-motif	MBS	TC-rich repeats	AuxRR-core	circadiam	GCN4-motif	HD-Zip1	SARE	WUN-motif	AT-rich sequence	MBSI	MSA-like	RY-element	AACA-motif	GC-motif
BvZFP1	0	3	0	0	0	0	0	0	0	0	0	0	2	0	1	0	0	0	0	0	0	0	0	0	0	0
BvZFP2	2	0	0	0	0	0	0	0	0	1	1	0	0	0	0	0	0	0	0	0	0	0	0	0	0	0
BvZFP3	1	0	0	0	1	1	0	1	3	1	0	0	0	1	1	1	1	1	0	0	0	0	0	0	0	0
BvZFP4	0	2	0	0	0	0	0	1	0	1	0	0	1	0	0	0	1	0	0	0	0	0	0	0	0	0
BvZFP5	2	1	0	1	0	0	1	0	1	1	0	0	1	1	0	1	0	0	0	0	0	0	0	0	0	0
BvZFP6	1	2	0	0	0	0	0	0	0	2	1	0	0	0	0	0	0	0	0	0	0	0	0	0	0	0
BvZFP7	2	1	0	0	0	0	0	3	3	2	0	0	1	0	1	0	0	0	1	1	0	0	0	0	0	0
BvZFP8	0	3	0	1	2	2	0	0	1	1	0	0	10	3	0	0	0	0	0	0	0	0	0	0	0	0
BvZFP9	0	1	1	0	1	1	0	0	0	1	1	0	0	0	0	2	0	0	0	0	1	0	0	0	0	0
BvZFP10	0	1	0	0	1	1	0	0	0	4	0	0	3	1	0	0	0	0	0	1	0	0	0	0	0	0
BvZFP11	0	2	0	0	1	1	0	0	1	1	0	0	0	0	0	0	0	0	0	0	0	0	0	0	0	0
BvZFP12	0	0	0	0	1	1	0	1	1	8	1	0	1	0	0	0	1	0	0	0	0	0	0	0	0	0
BvZFP13	1	0	1	0	0	0	0	1	0	2	1	0	0	0	0	0	1	0	0	0	0	0	0	0	0	0
BvZFP14	1	3	2	0	1	1	0	0	2	2	0	0	0	0	1	0	0	1	0	0	0	0	0	0	0	0
BvZFP15	0	5	0	0	3	3	0	0	0	0	0	0	0	0	0	0	0	0	0	0	0	0	0	0	0	0
BvZFP16	0	1	0	1	0	0	0	0	1	1	1	0	0	1	0	1	0	0	0	0	0	1	0	0	0	0
BvZFP17	0	3	1	0	1	1	0	0	2	3	0	0	1	1	0	0	0	0	0	1	0	0	1	1	0	0
BvZFP18	0	1	0	0	0	0	0	2	2	0	0	0	0	1	0	0	0	0	0	0	0	0	0	1	0	0
BvZFP19	0	0	0	0	2	2	0	1	0	4	1	0	1	0	0	0	0	0	0	0	1	0	0	1	0	0
BvZFP20	0	3	0	0	0	0	0	0	0	2	0	0	1	1	0	0	0	0	0	0	0	1	0	0	1	0
BvZFP21	0	4	0	0	0	0	0	1	1	2	0	0	0	1	0	0	0	0	0	0	0	0	0	1	0	0
BvZFP22	0	2	0	1	0	0	0	2	2	4	0	0	2	1	0	0	0	0	0	0	0	0	0	0	0	0
BvZFP23	0	4	0	0	0	0	0	0	0	2	2	0	0	0	0	0	0	1	0	0	0	0	0	0	0	0
BvZFP24	1	0	3	0	1	1	0	0	1	0	2	0	0	2	0	0	4	0	0	0	0	0	1	1	0	0
BvZFP25	0	2	0	1	3	3	0	0	0	0	0	0	0	0	0	0	0	0	0	0	0	0	1	0	0	0
BvZFP26	0	0	0	0	1	1	0	0	0	1	0	0	0	0	0	0	0	0	0	0	0	0	0	1	0	0
BvZFP27	0	2	0	0	0	0	1	0	0	5	0	0	2	1	0	1	1	0	0	0	0	1	0	0	0	0
BvZFP28	1	0	0	1	1	1	0	0	0	0	0	0	1	1	0	0	0	0	0	0	0	0	0	0	0	0
BvZFP29	0	2	0	1	4	4	0	1	0	1	0	0	0	1	0	0	0	0	0	0	0	0	0	0	0	0
BvZFP30	0	2	1	0	1	1	0	0	1	4	0	0	0	0	0	0	1	0	0	0	0	0	0	0	0	0
BvZFP31	0	0	1	1	0	0	0	0	0	1	0	0	4	1	0	0	0	0	0	0	1	1	0	0	0	0
BvZFP32	0	2	0	0	1	1	1	0	1	1	0	0	1	0	1	0	0	0	0	0	0	0	0	0	0	1
BvZFP33	1	3	0	0	0	0	0	0	3	2	0	0	1	1	0	1	0	0	0	0	0	0	0	0	0	0
BvZFP34	0	2	1	1	4	4	0	0	2	1	1	0	0	2	0	0	1	0	0	0	0	0	0	0	0	0
BvZFP35	0	6	0	0	1	1	0	1	0	1	0	0	2	1	0	1	1	0	0	0	0	0	0	0	0	0

## Sheet: S7
Supplementary File S1: Table S7. The detailed information of cis-regulatory elements in the promoter region of CsZFPs
Gene_ID	LOC	Gene name	Type	Sequence	Start	Length	End	Strand	Function description
XM_010669848.3	LOC104885142	BvZFP25	MSA-like	(T/C)C(T/C)AACGG(T/C)(T/C)A	1433	8.5	1473	+	cis-acting element involved in cell cycle regulation
XM_010670120.3	LOC104885426	BvZFP24	MSA-like	TCCAACGGT	1061	9	1101	+	cis-acting element involved in cell cycle regulation
XM_048645336.1	LOC104893969	BvZFP17	MSA-like	(T/C)C(T/C)AACGG(T/C)(T/C)A	1306	8.5	1346	-	cis-acting element involved in cell cycle regulation
XM_010670120.3	LOC104885426	BvZFP24	TC-rich repeats	GTTTTCTTAC	263	10	303	-	cis-acting element involved in defense and stress responsiveness
XM_010670120.3	LOC104885426	BvZFP24	TC-rich repeats	GTTTTCTTAC	1465	9	1505	-	cis-acting element involved in defense and stress responsiveness
XM_010678947.3	LOC104892924	BvZFP18	TC-rich repeats	GTTTTCTTAC	1223	9	1263	+	cis-acting element involved in defense and stress responsiveness
XM_010679774.2	LOC104893645	BvZFP35	TC-rich repeats	ATTCTCTAAC	496	9	536	+	cis-acting element involved in defense and stress responsiveness
XM_010680986.1	LOC104894695	BvZFP16	TC-rich repeats	ATTCTCTAAC	1371	9	1411	-	cis-acting element involved in defense and stress responsiveness
XM_010682425.3	LOC104895813	BvZFP22	TC-rich repeats	ATTCTCTAAC	819	9	859	-	cis-acting element involved in defense and stress responsiveness
XM_010683199.3	LOC104896450	BvZFP20	TC-rich repeats	GTTTTCTTAC	1723	9	1763	+	cis-acting element involved in defense and stress responsiveness
XM_010683305.3	LOC104896549	BvZFP21	TC-rich repeats	GTTTTCTTAC	743	9	783	+	cis-acting element involved in defense and stress responsiveness
XM_010685775.3	LOC104898669	BvZFP3	TC-rich repeats	ATTCTCTAAC	1780	9	1820	+	cis-acting element involved in defense and stress responsiveness
XM_010686646.2	LOC104899451	BvZFP29	TC-rich repeats	ATTCTCTAAC	1308	9	1348	+	cis-acting element involved in defense and stress responsiveness
XM_010687526.3	LOC104900166	BvZFP27	TC-rich repeats	GTTTTCTTAC	1331	9	1371	+	cis-acting element involved in defense and stress responsiveness
XM_010690944.3	LOC104902980	BvZFP34	TC-rich repeats	ATTCTCTAAC	77	9	117	-	cis-acting element involved in defense and stress responsiveness
XM_010690944.3	LOC104902980	BvZFP34	TC-rich repeats	GTTTTCTTAC	921	9	961	-	cis-acting element involved in defense and stress responsiveness
XM_010692354.2	LOC104904162	BvZFP31	TC-rich repeats	GTTTTCTTAC	1617	9	1657	+	cis-acting element involved in defense and stress responsiveness
XM_010693344.3	LOC104904924	BvZFP33	TC-rich repeats	GTTTTCTTAC	794	9	834	-	cis-acting element involved in defense and stress responsiveness
XM_010694901.3	LOC104906182	BvZFP5	TC-rich repeats	GTTTTCTTAC	342	9	382	-	cis-acting element involved in defense and stress responsiveness
XM_010695443.1	LOC104906657	BvZFP10	TC-rich repeats	GTTTTCTTAC	542	9	582	+	cis-acting element involved in defense and stress responsiveness
XM_010698009.3	LOC104908846	BvZFP28	TC-rich repeats	GTTTTCTTAC	263	9	303	+	cis-acting element involved in defense and stress responsiveness
XM_048638871.1	LOC104883624	BvZFP8	TC-rich repeats	GTTTTCTTAC	440	9	480	-	cis-acting element involved in defense and stress responsiveness
XM_048638871.1	LOC104883624	BvZFP8	TC-rich repeats	GTTTTCTTAC	461	9	501	-	cis-acting element involved in defense and stress responsiveness
XM_048638871.1	LOC104883624	BvZFP8	TC-rich repeats	GTTTTCTTAC	1096	9	1136	+	cis-acting element involved in defense and stress responsiveness
XM_048645336.1	LOC104893969	BvZFP17	TC-rich repeats	ATTCTCTAAC	842	9	882	-	cis-acting element involved in defense and stress responsiveness
XM_010670120.3	LOC104885426	BvZFP24	TATC-box	TATCCCA	141	7	181	+	cis-acting element involved in gibberellin-responsiveness
XM_010670120.3	LOC104885426	BvZFP24	TATC-box	TATCCCA	1582	7	1622	-	cis-acting element involved in gibberellin-responsiveness
XM_010670120.3	LOC104885426	BvZFP24	TATC-box	TATCCCA	1946	7	1986	+	cis-acting element involved in gibberellin-responsiveness
XM_010674796.2	LOC104889553	BvZFP13	TATC-box	TATCCCA	1748	7	1788	+	cis-acting element involved in gibberellin-responsiveness
XM_010689049.3	LOC104901462	BvZFP30	TATC-box	TATCCCA	836	7	876	+	cis-acting element involved in gibberellin-responsiveness
XM_010690944.3	LOC104902980	BvZFP34	TATC-box	TATCCCA	1612	7	1652	-	cis-acting element involved in gibberellin-responsiveness
XM_010692354.2	LOC104904162	BvZFP31	TATC-box	TATCCCA	503	7	543	+	cis-acting element involved in gibberellin-responsiveness
XM_010695387.3	LOC104906611	BvZFP9	TATC-box	TATCCCA	804	7	844	+	cis-acting element involved in gibberellin-responsiveness
XM_010696127.3	LOC104907233	BvZFP14	TATC-box	TATCCCA	271	7	311	+	cis-acting element involved in gibberellin-responsiveness
XM_010696127.3	LOC104907233	BvZFP14	TATC-box	TATCCCA	1571	7	1611	+	cis-acting element involved in gibberellin-responsiveness
XM_048645336.1	LOC104893969	BvZFP17	TATC-box	TATCCCA	1340	7	1380	-	cis-acting element involved in gibberellin-responsiveness
XM_010687526.3	LOC104900166	BvZFP27	GARE-motif	TCTGTTG	558	7	598	-	cis-acting element involved in gibberellin-responsiveness
XM_010693314.3	LOC104904895	BvZFP32	GARE-motif	TCTGTTG	428	7	468	+	cis-acting element involved in gibberellin-responsiveness
XM_010694901.3	LOC104906182	BvZFP5	GARE-motif	TCTGTTG	1614	7	1654	-	cis-acting element involved in gibberellin-responsiveness
XM_010667578.3	LOC104883124	BvZFP7	P-box	CCTTTTG	176	7	216	+	cis-acting element involved in gibberellin-responsiveness
XM_010667578.3	LOC104883124	BvZFP7	P-box	CCTTTTG	649	7	689	-	cis-acting element involved in gibberellin-responsiveness
XM_010667578.3	LOC104883124	BvZFP7	P-box	CCTTTTG	908	7	948	-	cis-acting element involved in gibberellin-responsiveness
XM_010672294.2	LOC104887623	BvZFP4	P-box	CCTTTTG	1966	7	2006	-	cis-acting element involved in gibberellin-responsiveness
XM_010674796.2	LOC104889553	BvZFP13	P-box	CCTTTTG	500	7	540	-	cis-acting element involved in gibberellin-responsiveness
XM_010678947.3	LOC104892924	BvZFP18	P-box	CCTTTTG	48	7	88	+	cis-acting element involved in gibberellin-responsiveness
XM_010678947.3	LOC104892924	BvZFP18	P-box	CCTTTTG	677	7	717	+	cis-acting element involved in gibberellin-responsiveness
XM_010679774.2	LOC104893645	BvZFP35	P-box	CCTTTTG	1413	7	1453	-	cis-acting element involved in gibberellin-responsiveness
XM_010682425.3	LOC104895813	BvZFP22	P-box	CCTTTTG	486	7	526	+	cis-acting element involved in gibberellin-responsiveness
XM_010682425.3	LOC104895813	BvZFP22	P-box	CCTTTTG	950	7	990	+	cis-acting element involved in gibberellin-responsiveness
XM_010683305.3	LOC104896549	BvZFP21	P-box	CCTTTTG	24	7	64	+	cis-acting element involved in gibberellin-responsiveness
XM_010684094.3	LOC104897252	BvZFP19	P-box	CCTTTTG	404	7	444	+	cis-acting element involved in gibberellin-responsiveness
XM_010685775.3	LOC104898669	BvZFP3	P-box	CCTTTTG	1174	7	1214	-	cis-acting element involved in gibberellin-responsiveness
XM_010686646.2	LOC104899451	BvZFP29	P-box	CCTTTTG	751	7	791	-	cis-acting element involved in gibberellin-responsiveness
XM_019252464.2	LOC104906753	BvZFP12	P-box	CCTTTTG	1652	7	1692	+	cis-acting element involved in gibberellin-responsiveness
XM_010670120.3	LOC104885426	BvZFP24	LTR	CCGAAA	62	6	102	-	cis-acting element involved in low-temperature responsiveness
XM_010670120.3	LOC104885426	BvZFP24	LTR	CCGAAA	879	6	919	-	cis-acting element involved in low-temperature responsiveness
XM_010671536.3	LOC104886969	BvZFP6	LTR	CCGAAA	661	6	701	-	cis-acting element involved in low-temperature responsiveness
XM_010674796.2	LOC104889553	BvZFP13	LTR	CCGAAA	794	6	834	-	cis-acting element involved in low-temperature responsiveness
XM_010680986.1	LOC104894695	BvZFP16	LTR	CCGAAA	472	6	512	+	cis-acting element involved in low-temperature responsiveness
XM_010681395.1	LOC104895001	BvZFP23	LTR	CCGAAA	8	6	48	-	cis-acting element involved in low-temperature responsiveness
XM_010681395.1	LOC104895001	BvZFP23	LTR	CCGAAA	1528	6	1568	-	cis-acting element involved in low-temperature responsiveness
XM_010684094.3	LOC104897252	BvZFP19	LTR	CCGAAA	1276	6	1316	-	cis-acting element involved in low-temperature responsiveness
XM_010690944.3	LOC104902980	BvZFP34	LTR	CCGAAA	1544	6	1584	+	cis-acting element involved in low-temperature responsiveness
XM_010695387.3	LOC104906611	BvZFP9	LTR	CCGAAA	84	6	124	+	cis-acting element involved in low-temperature responsiveness
XM_019252464.2	LOC104906753	BvZFP12	LTR	CCGAAA	755	6	795	-	cis-acting element involved in low-temperature responsiveness
XM_048640511.1	LOC125495709	BvZFP2	LTR	CCGAAA	830	6	870	+	cis-acting element involved in low-temperature responsiveness
XM_010667578.3	LOC104883124	BvZFP7	SARE	TTCGACCATCTT	394	12	434	+	cis-acting element involved in salicylic acid responsiveness
XM_010667578.3	LOC104883124	BvZFP7	TCA-element	CCATCTTTTT	399	9	439	+	cis-acting element involved in salicylic acid responsiveness
XM_010667578.3	LOC104883124	BvZFP7	TCA-element	CCATCTTTTT	650	9	690	-	cis-acting element involved in salicylic acid responsiveness
XM_010667578.3	LOC104883124	BvZFP7	TCA-element	CCATCTTTTT	771	9	811	+	cis-acting element involved in salicylic acid responsiveness
XM_010670120.3	LOC104885426	BvZFP24	TCA-element	CCATCTTTTT	75	9	115	-	cis-acting element involved in salicylic acid responsiveness
XM_010674042.2	LOC104888927	BvZFP11	TCA-element	TCAGAAGAGG	1741	9	1781	+	cis-acting element involved in salicylic acid responsiveness
XM_010678947.3	LOC104892924	BvZFP18	TCA-element	CCATCTTTTT	1602	9	1642	+	cis-acting element involved in salicylic acid responsiveness
XM_010678947.3	LOC104892924	BvZFP18	TCA-element	CCATCTTTTT	1865	9	1905	+	cis-acting element involved in salicylic acid responsiveness
XM_010680986.1	LOC104894695	BvZFP16	TCA-element	CCATCTTTTT	1688	9	1728	+	cis-acting element involved in salicylic acid responsiveness
XM_010682425.3	LOC104895813	BvZFP22	TCA-element	TCAGAAGAGG	65	9	105	-	cis-acting element involved in salicylic acid responsiveness
XM_010682425.3	LOC104895813	BvZFP22	TCA-element	CCATCTTTTT	199	9	239	+	cis-acting element involved in salicylic acid responsiveness
XM_010683305.3	LOC104896549	BvZFP21	TCA-element	TCAGAAGAGG	225	10	265	+	cis-acting element involved in salicylic acid responsiveness
XM_010685775.3	LOC104898669	BvZFP3	TCA-element	TCAGAAGAGG	422	9	462	-	cis-acting element involved in salicylic acid responsiveness
XM_010685775.3	LOC104898669	BvZFP3	TCA-element	CCATCTTTTT	1522	9	1562	+	cis-acting element involved in salicylic acid responsiveness
XM_010685775.3	LOC104898669	BvZFP3	TCA-element	CCATCTTTTT	1704	9	1744	+	cis-acting element involved in salicylic acid responsiveness
XM_010686646.2	LOC104899451	BvZFP29	TCA-element	TCAGAAGAGG	1556	9	1596	+	cis-acting element involved in salicylic acid responsiveness
XM_010689049.3	LOC104901462	BvZFP30	TCA-element	CCATCTTTTT	1843	9	1883	+	cis-acting element involved in salicylic acid responsiveness
XM_010690944.3	LOC104902980	BvZFP34	TCA-element	CCATCTTTTT	1674	9	1714	+	cis-acting element involved in salicylic acid responsiveness
XM_010690944.3	LOC104902980	BvZFP34	TCA-element	CCATCTTTTT	1898	9	1938	+	cis-acting element involved in salicylic acid responsiveness
XM_010693314.3	LOC104904895	BvZFP32	TCA-element	CCATCTTTTT	1818	9	1858	+	cis-acting element involved in salicylic acid responsiveness
XM_010693344.3	LOC104904924	BvZFP33	TCA-element	CCATCTTTTT	129	9	169	-	cis-acting element involved in salicylic acid responsiveness
XM_010693344.3	LOC104904924	BvZFP33	TCA-element	CCATCTTTTT	388	9	428	+	cis-acting element involved in salicylic acid responsiveness
XM_010693344.3	LOC104904924	BvZFP33	TCA-element	CCATCTTTTT	1362	9	1402	-	cis-acting element involved in salicylic acid responsiveness
XM_010694901.3	LOC104906182	BvZFP5	TCA-element	TCAGAAGAGG	1667	10	1707	-	cis-acting element involved in salicylic acid responsiveness
XM_010696127.3	LOC104907233	BvZFP14	TCA-element	CCATCTTTTT	38	9	78	-	cis-acting element involved in salicylic acid responsiveness
XM_010696127.3	LOC104907233	BvZFP14	TCA-element	CCATCTTTTT	1679	9	1719	+	cis-acting element involved in salicylic acid responsiveness
XM_019252464.2	LOC104906753	BvZFP12	TCA-element	CCATCTTTTT	1855	9	1895	+	cis-acting element involved in salicylic acid responsiveness
XM_048638871.1	LOC104883624	BvZFP8	TCA-element	CCATCTTTTT	116	9	156	+	cis-acting element involved in salicylic acid responsiveness
XM_048645336.1	LOC104893969	BvZFP17	TCA-element	CCATCTTTTT	287	9	327	-	cis-acting element involved in salicylic acid responsiveness
XM_048645336.1	LOC104893969	BvZFP17	TCA-element	CCATCTTTTT	856	9	896	-	cis-acting element involved in salicylic acid responsiveness
XM_010667578.3	LOC104883124	BvZFP7	ABRE	ACGTG	1726	5	1766	+	cis-acting element involved in the abscisic acid responsiveness
XM_010669848.3	LOC104885142	BvZFP25	ABRE	ACGTG	1184	5	1224	-	cis-acting element involved in the abscisic acid responsiveness
XM_010669848.3	LOC104885142	BvZFP25	ABRE	ACGTG	1409	5	1449	-	cis-acting element involved in the abscisic acid responsiveness
XM_010671536.3	LOC104886969	BvZFP6	ABRE	ACGTG	1634	5	1674	+	cis-acting element involved in the abscisic acid responsiveness
XM_010671536.3	LOC104886969	BvZFP6	ABRE	ACGTG	1862	5	1902	+	cis-acting element involved in the abscisic acid responsiveness
XM_010672294.2	LOC104887623	BvZFP4	ABRE	CACGTG	1466	6	1506	-	cis-acting element involved in the abscisic acid responsiveness
XM_010672294.2	LOC104887623	BvZFP4	ABRE	ACGTG	1467	5	1507	+	cis-acting element involved in the abscisic acid responsiveness
XM_010674042.2	LOC104888927	BvZFP11	ABRE	ACGTG	1148	5	1188	-	cis-acting element involved in the abscisic acid responsiveness
XM_010674042.2	LOC104888927	BvZFP11	ABRE	ACGTG	1327	5	1367	-	cis-acting element involved in the abscisic acid responsiveness
XM_010678947.3	LOC104892924	BvZFP18	ABRE	ACGTG	817	5	857	-	cis-acting element involved in the abscisic acid responsiveness
XM_010679774.2	LOC104893645	BvZFP35	ABRE	CACGTG	361	6	401	+	cis-acting element involved in the abscisic acid responsiveness
XM_010679774.2	LOC104893645	BvZFP35	ABRE	ACGTG	362	5	402	+	cis-acting element involved in the abscisic acid responsiveness
XM_010679774.2	LOC104893645	BvZFP35	ABRE	CACGTG	837	6	877	+	cis-acting element involved in the abscisic acid responsiveness
XM_010679774.2	LOC104893645	BvZFP35	ABRE	ACGTG	838	5	878	+	cis-acting element involved in the abscisic acid responsiveness
XM_010679774.2	LOC104893645	BvZFP35	ABRE	ACGTG	900	5	940	-	cis-acting element involved in the abscisic acid responsiveness
XM_010679774.2	LOC104893645	BvZFP35	ABRE	ACGTG	1796	5	1836	+	cis-acting element involved in the abscisic acid responsiveness
XM_010680986.1	LOC104894695	BvZFP16	ABRE	ACGTG	1118	5	1158	+	cis-acting element involved in the abscisic acid responsiveness
XM_010681395.1	LOC104895001	BvZFP23	ABRE	ACGTG	245	5	285	-	cis-acting element involved in the abscisic acid responsiveness
XM_010681395.1	LOC104895001	BvZFP23	ABRE	GCAACGTGTC	768	9	808	+	cis-acting element involved in the abscisic acid responsiveness
XM_010681395.1	LOC104895001	BvZFP23	ABRE	CACGTG	770	6	810	+	cis-acting element involved in the abscisic acid responsiveness
XM_010681395.1	LOC104895001	BvZFP23	ABRE	ACGTG	771	5	811	+	cis-acting element involved in the abscisic acid responsiveness
XM_010682425.3	LOC104895813	BvZFP22	ABRE	CACGTG	55	6	95	+	cis-acting element involved in the abscisic acid responsiveness
XM_010682425.3	LOC104895813	BvZFP22	ABRE	ACGTG	56	5	96	+	cis-acting element involved in the abscisic acid responsiveness
XM_010683199.3	LOC104896450	BvZFP20	ABRE	ACGTG	63	5	103	-	cis-acting element involved in the abscisic acid responsiveness
XM_010683199.3	LOC104896450	BvZFP20	ABRE	CACGTG	91	6	131	+	cis-acting element involved in the abscisic acid responsiveness
XM_010683199.3	LOC104896450	BvZFP20	ABRE	ACGTG	92	5	132	+	cis-acting element involved in the abscisic acid responsiveness
XM_010683305.3	LOC104896549	BvZFP21	ABRE	CGTACGTGCA	386	9	426	-	cis-acting element involved in the abscisic acid responsiveness
XM_010683305.3	LOC104896549	BvZFP21	ABRE	ACGTG	1153	5	1193	+	cis-acting element involved in the abscisic acid responsiveness
XM_010683305.3	LOC104896549	BvZFP21	ABRE	ACGTG	1181	5	1221	+	cis-acting element involved in the abscisic acid responsiveness
XM_010683305.3	LOC104896549	BvZFP21	ABRE	ACGTG	1203	5	1243	-	cis-acting element involved in the abscisic acid responsiveness
XM_010686646.2	LOC104899451	BvZFP29	ABRE	ACGTG	1370	5	1410	-	cis-acting element involved in the abscisic acid responsiveness
XM_010686646.2	LOC104899451	BvZFP29	ABRE	ACGTG	1692	5	1732	-	cis-acting element involved in the abscisic acid responsiveness
XM_010687526.3	LOC104900166	BvZFP27	ABRE	CACGTG	964	6	1004	+	cis-acting element involved in the abscisic acid responsiveness
XM_010687526.3	LOC104900166	BvZFP27	ABRE	ACGTG	965	5	1005	+	cis-acting element involved in the abscisic acid responsiveness
XM_010689049.3	LOC104901462	BvZFP30	ABRE	ACGTG	1206	5	1246	+	cis-acting element involved in the abscisic acid responsiveness
XM_010689049.3	LOC104901462	BvZFP30	ABRE	ACGTG	1535	5	1575	+	cis-acting element involved in the abscisic acid responsiveness
XM_010690944.3	LOC104902980	BvZFP34	ABRE	ACGTG	470	5	510	+	cis-acting element involved in the abscisic acid responsiveness
XM_010690944.3	LOC104902980	BvZFP34	ABRE	ACGTG	1183	5	1223	+	cis-acting element involved in the abscisic acid responsiveness
XM_010693314.3	LOC104904895	BvZFP32	ABRE	ACGTG	270	5	310	-	cis-acting element involved in the abscisic acid responsiveness
XM_010693314.3	LOC104904895	BvZFP32	ABRE	ACGTG	1525	5	1565	-	cis-acting element involved in the abscisic acid responsiveness
XM_010693344.3	LOC104904924	BvZFP33	ABRE	GCCGCGTGGC	958	9	998	+	cis-acting element involved in the abscisic acid responsiveness
XM_010693344.3	LOC104904924	BvZFP33	ABRE	CACGTG	960	6	1000	+	cis-acting element involved in the abscisic acid responsiveness
XM_010693344.3	LOC104904924	BvZFP33	ABRE	ACGTG	961	5	1001	+	cis-acting element involved in the abscisic acid responsiveness
XM_010694901.3	LOC104906182	BvZFP5	ABRE	ACGTG	98	5	138	+	cis-acting element involved in the abscisic acid responsiveness
XM_010695387.3	LOC104906611	BvZFP9	ABRE	ACGTG	1954	5	1994	-	cis-acting element involved in the abscisic acid responsiveness
XM_010695443.1	LOC104906657	BvZFP10	ABRE	ACGTG	1650	5	1690	-	cis-acting element involved in the abscisic acid responsiveness
XM_010696127.3	LOC104907233	BvZFP14	ABRE	ACGTG	349	5	389	-	cis-acting element involved in the abscisic acid responsiveness
XM_010696127.3	LOC104907233	BvZFP14	ABRE	ACGTG	1063	5	1103	+	cis-acting element involved in the abscisic acid responsiveness
XM_010696127.3	LOC104907233	BvZFP14	ABRE	ACGTG	1844	5	1884	-	cis-acting element involved in the abscisic acid responsiveness
XM_048638871.1	LOC104883624	BvZFP8	ABRE	TACGGTC	217	7	257	+	cis-acting element involved in the abscisic acid responsiveness
XM_048638871.1	LOC104883624	BvZFP8	ABRE	ACGTG	968	5	1008	+	cis-acting element involved in the abscisic acid responsiveness
XM_048638871.1	LOC104883624	BvZFP8	ABRE	ACGTG	1187	5	1227	+	cis-acting element involved in the abscisic acid responsiveness
XM_048640505.1	LOC104905560	BvZFP1	ABRE	ACGTG	461	5	501	+	cis-acting element involved in the abscisic acid responsiveness
XM_048640505.1	LOC104905560	BvZFP1	ABRE	ACGTG	615	5	655	-	cis-acting element involved in the abscisic acid responsiveness
XM_048640505.1	LOC104905560	BvZFP1	ABRE	ACGTG	647	5	687	-	cis-acting element involved in the abscisic acid responsiveness
XM_048642391.1	LOC104890281	BvZFP15	ABRE	AACCCGG	207	7	247	-	cis-acting element involved in the abscisic acid responsiveness
XM_048642391.1	LOC104890281	BvZFP15	ABRE	ACGTG	791	5	831	-	cis-acting element involved in the abscisic acid responsiveness
XM_048642391.1	LOC104890281	BvZFP15	ABRE	ACGTG	1113	5	1153	+	cis-acting element involved in the abscisic acid responsiveness
XM_048642391.1	LOC104890281	BvZFP15	ABRE	CACGTG	1243	6	1283	-	cis-acting element involved in the abscisic acid responsiveness
XM_048642391.1	LOC104890281	BvZFP15	ABRE	ACGTG	1244	5	1284	+	cis-acting element involved in the abscisic acid responsiveness
XM_048645336.1	LOC104893969	BvZFP17	ABRE	ACGTG	86	5	126	-	cis-acting element involved in the abscisic acid responsiveness
XM_048645336.1	LOC104893969	BvZFP17	ABRE	CACGTG	1417	6	1457	-	cis-acting element involved in the abscisic acid responsiveness
XM_048645336.1	LOC104893969	BvZFP17	ABRE	ACGTG	1418	5	1458	+	cis-acting element involved in the abscisic acid responsiveness
XM_010667578.3	LOC104883124	BvZFP7	ARE	AAACCA	156	6	196	-	cis-acting regulatory element essential for the anaerobic induction
XM_010667578.3	LOC104883124	BvZFP7	ARE	AAACCA	637	6	677	+	cis-acting regulatory element essential for the anaerobic induction
XM_010669121.1	LOC104884472	BvZFP26	ARE	AAACCA	288	6	328	-	cis-acting regulatory element essential for the anaerobic induction
XM_010671536.3	LOC104886969	BvZFP6	ARE	AAACCA	53	6	93	+	cis-acting regulatory element essential for the anaerobic induction
XM_010671536.3	LOC104886969	BvZFP6	ARE	AAACCA	1904	6	1944	+	cis-acting regulatory element essential for the anaerobic induction
XM_010672294.2	LOC104887623	BvZFP4	ARE	AAACCA	725	6	765	-	cis-acting regulatory element essential for the anaerobic induction
XM_010674042.2	LOC104888927	BvZFP11	ARE	AAACCA	1815	6	1855	+	cis-acting regulatory element essential for the anaerobic induction
XM_010674796.2	LOC104889553	BvZFP13	ARE	AAACCA	91	6	131	-	cis-acting regulatory element essential for the anaerobic induction
XM_010674796.2	LOC104889553	BvZFP13	ARE	AAACCA	1938	6	1978	+	cis-acting regulatory element essential for the anaerobic induction
XM_010679774.2	LOC104893645	BvZFP35	ARE	AAACCA	1508	6	1548	+	cis-acting regulatory element essential for the anaerobic induction
XM_010680986.1	LOC104894695	BvZFP16	ARE	AAACCA	22	6	62	+	cis-acting regulatory element essential for the anaerobic induction
XM_010681395.1	LOC104895001	BvZFP23	ARE	AAACCA	900	6	940	-	cis-acting regulatory element essential for the anaerobic induction
XM_010681395.1	LOC104895001	BvZFP23	ARE	AAACCA	1309	6	1349	+	cis-acting regulatory element essential for the anaerobic induction
XM_010682425.3	LOC104895813	BvZFP22	ARE	AAACCA	87	6	127	-	cis-acting regulatory element essential for the anaerobic induction
XM_010682425.3	LOC104895813	BvZFP22	ARE	AAACCA	586	6	626	-	cis-acting regulatory element essential for the anaerobic induction
XM_010682425.3	LOC104895813	BvZFP22	ARE	AAACCA	633	6	673	-	cis-acting regulatory element essential for the anaerobic induction
XM_010682425.3	LOC104895813	BvZFP22	ARE	AAACCA	1380	6	1420	-	cis-acting regulatory element essential for the anaerobic induction
XM_010683199.3	LOC104896450	BvZFP20	ARE	AAACCA	1245	6	1285	+	cis-acting regulatory element essential for the anaerobic induction
XM_010683199.3	LOC104896450	BvZFP20	ARE	AAACCA	1825	6	1865	+	cis-acting regulatory element essential for the anaerobic induction
XM_010683305.3	LOC104896549	BvZFP21	ARE	AAACCA	1128	6	1168	-	cis-acting regulatory element essential for the anaerobic induction
XM_010683305.3	LOC104896549	BvZFP21	ARE	AAACCA	1355	6	1395	+	cis-acting regulatory element essential for the anaerobic induction
XM_010684094.3	LOC104897252	BvZFP19	ARE	AAACCA	569	6	609	-	cis-acting regulatory element essential for the anaerobic induction
XM_010684094.3	LOC104897252	BvZFP19	ARE	AAACCA	1584	6	1624	+	cis-acting regulatory element essential for the anaerobic induction
XM_010684094.3	LOC104897252	BvZFP19	ARE	AAACCA	1790	6	1830	+	cis-acting regulatory element essential for the anaerobic induction
XM_010684094.3	LOC104897252	BvZFP19	ARE	AAACCA	1862	6	1902	+	cis-acting regulatory element essential for the anaerobic induction
XM_010685775.3	LOC104898669	BvZFP3	ARE	AAACCA	520	6	560	+	cis-acting regulatory element essential for the anaerobic induction
XM_010686646.2	LOC104899451	BvZFP29	ARE	AAACCA	1398	6	1438	-	cis-acting regulatory element essential for the anaerobic induction
XM_010687526.3	LOC104900166	BvZFP27	ARE	AAACCA	-19	6	21	+	cis-acting regulatory element essential for the anaerobic induction
XM_010687526.3	LOC104900166	BvZFP27	ARE	AAACCA	772	6	812	+	cis-acting regulatory element essential for the anaerobic induction
XM_010687526.3	LOC104900166	BvZFP27	ARE	AAACCA	1039	6	1079	+	cis-acting regulatory element essential for the anaerobic induction
XM_010687526.3	LOC104900166	BvZFP27	ARE	AAACCA	1120	6	1160	+	cis-acting regulatory element essential for the anaerobic induction
XM_010687526.3	LOC104900166	BvZFP27	ARE	AAACCA	1211	6	1251	+	cis-acting regulatory element essential for the anaerobic induction
XM_010689049.3	LOC104901462	BvZFP30	ARE	AAACCA	552	6	592	+	cis-acting regulatory element essential for the anaerobic induction
XM_010689049.3	LOC104901462	BvZFP30	ARE	AAACCA	1342	6	1382	-	cis-acting regulatory element essential for the anaerobic induction
XM_010689049.3	LOC104901462	BvZFP30	ARE	AAACCA	1549	6	1589	+	cis-acting regulatory element essential for the anaerobic induction
XM_010689049.3	LOC104901462	BvZFP30	ARE	AAACCA	1936	6	1976	+	cis-acting regulatory element essential for the anaerobic induction
XM_010690944.3	LOC104902980	BvZFP34	ARE	AAACCA	1005	6	1045	+	cis-acting regulatory element essential for the anaerobic induction
XM_010692354.2	LOC104904162	BvZFP31	ARE	AAACCA	1928	6	1968	+	cis-acting regulatory element essential for the anaerobic induction
XM_010693314.3	LOC104904895	BvZFP32	ARE	AAACCA	1947	6	1987	+	cis-acting regulatory element essential for the anaerobic induction
XM_010693344.3	LOC104904924	BvZFP33	ARE	AAACCA	218	6	258	-	cis-acting regulatory element essential for the anaerobic induction
XM_010693344.3	LOC104904924	BvZFP33	ARE	AAACCA	543	6	583	-	cis-acting regulatory element essential for the anaerobic induction
XM_010694901.3	LOC104906182	BvZFP5	ARE	AAACCA	1950	6	1990	-	cis-acting regulatory element essential for the anaerobic induction
XM_010695387.3	LOC104906611	BvZFP9	ARE	AAACCA	1856	6	1896	-	cis-acting regulatory element essential for the anaerobic induction
XM_010695443.1	LOC104906657	BvZFP10	ARE	AAACCA	461	6	501	+	cis-acting regulatory element essential for the anaerobic induction
XM_010695443.1	LOC104906657	BvZFP10	ARE	AAACCA	586	6	626	+	cis-acting regulatory element essential for the anaerobic induction
XM_010695443.1	LOC104906657	BvZFP10	ARE	AAACCA	1291	6	1331	+	cis-acting regulatory element essential for the anaerobic induction
XM_010695443.1	LOC104906657	BvZFP10	ARE	AAACCA	1371	6	1411	+	cis-acting regulatory element essential for the anaerobic induction
XM_010696127.3	LOC104907233	BvZFP14	ARE	AAACCA	741	6	781	-	cis-acting regulatory element essential for the anaerobic induction
XM_010696127.3	LOC104907233	BvZFP14	ARE	AAACCA	1593	6	1633	+	cis-acting regulatory element essential for the anaerobic induction
XM_019252464.2	LOC104906753	BvZFP12	ARE	AAACCA	88	6	128	-	cis-acting regulatory element essential for the anaerobic induction
XM_019252464.2	LOC104906753	BvZFP12	ARE	AAACCA	225	6	265	+	cis-acting regulatory element essential for the anaerobic induction
XM_019252464.2	LOC104906753	BvZFP12	ARE	AAACCA	432	6	472	+	cis-acting regulatory element essential for the anaerobic induction
XM_019252464.2	LOC104906753	BvZFP12	ARE	AAACCA	463	6	503	+	cis-acting regulatory element essential for the anaerobic induction
XM_019252464.2	LOC104906753	BvZFP12	ARE	AAACCA	661	6	701	-	cis-acting regulatory element essential for the anaerobic induction
XM_019252464.2	LOC104906753	BvZFP12	ARE	AAACCA	752	6	792	-	cis-acting regulatory element essential for the anaerobic induction
XM_019252464.2	LOC104906753	BvZFP12	ARE	AAACCA	1462	6	1502	+	cis-acting regulatory element essential for the anaerobic induction
XM_019252464.2	LOC104906753	BvZFP12	ARE	AAACCA	1965	6	2005	+	cis-acting regulatory element essential for the anaerobic induction
XM_048638871.1	LOC104883624	BvZFP8	ARE	AAACCA	1858	6	1898	+	cis-acting regulatory element essential for the anaerobic induction
XM_048640511.1	LOC125495709	BvZFP2	ARE	AAACCA	1042	6	1082	-	cis-acting regulatory element essential for the anaerobic induction
XM_048645336.1	LOC104893969	BvZFP17	ARE	AAACCA	20	6	60	+	cis-acting regulatory element essential for the anaerobic induction
XM_048645336.1	LOC104893969	BvZFP17	ARE	AAACCA	1015	6	1055	+	cis-acting regulatory element essential for the anaerobic induction
XM_048645336.1	LOC104893969	BvZFP17	ARE	AAACCA	1083	6	1123	+	cis-acting regulatory element essential for the anaerobic induction
XM_010669848.3	LOC104885142	BvZFP25	TGA-element	AACGAC	1443	6	1483	+	cis-acting regulatory element involved in auxin responsiveness
XM_010680986.1	LOC104894695	BvZFP16	TGA-element	AACGAC	1216	6	1256	+	cis-acting regulatory element involved in auxin responsiveness
XM_010682425.3	LOC104895813	BvZFP22	TGA-element	AACGAC	563	6	603	-	cis-acting regulatory element involved in auxin responsiveness
XM_010690944.3	LOC104902980	BvZFP34	TGA-element	AACGAC	562	6	602	+	cis-acting regulatory element involved in auxin responsiveness
XM_010692354.2	LOC104904162	BvZFP31	TGA-element	AACGAC	1904	6	1944	-	cis-acting regulatory element involved in auxin responsiveness
XM_010694901.3	LOC104906182	BvZFP5	TGA-element	AACGAC	1268	6	1308	-	cis-acting regulatory element involved in auxin responsiveness
XM_010698009.3	LOC104908846	BvZFP28	TGA-element	AACGAC	1531	6	1571	-	cis-acting regulatory element involved in auxin responsiveness
XM_048638871.1	LOC104883624	BvZFP8	TGA-element	AACGAC	1000	6	1040	-	cis-acting regulatory element involved in auxin responsiveness
XM_010667578.3	LOC104883124	BvZFP7	AuxRR-core	GGTCCAT	1162	7	1202	+	cis-acting regulatory element involved in auxin responsiveness
XM_010685775.3	LOC104898669	BvZFP3	AuxRR-core	GGTCCAT	1149	7	1189	+	cis-acting regulatory element involved in auxin responsiveness
XM_010693314.3	LOC104904895	BvZFP32	AuxRR-core	GGTCCAT	1364	7	1404	-	cis-acting regulatory element involved in auxin responsiveness
XM_010696127.3	LOC104907233	BvZFP14	AuxRR-core	GGTCCAT	1089	7	1129	+	cis-acting regulatory element involved in auxin responsiveness
XM_048640505.1	LOC104905560	BvZFP1	AuxRR-core	GGTCCAT	1070	7	1110	+	cis-acting regulatory element involved in auxin responsiveness
XM_010679774.2	LOC104893645	BvZFP35	circadian	CAAAGATATC	555	9	595	+	cis-acting regulatory element involved in circadian control
XM_010680986.1	LOC104894695	BvZFP16	circadian	CAAAGATATC	1492	9	1532	+	cis-acting regulatory element involved in circadian control
XM_010685775.3	LOC104898669	BvZFP3	circadian	CAAAGATATC	1128	9	1168	-	cis-acting regulatory element involved in circadian control
XM_010687526.3	LOC104900166	BvZFP27	circadian	CAAAGATATC	306	9	346	-	cis-acting regulatory element involved in circadian control
XM_010693344.3	LOC104904924	BvZFP33	circadian	CAAAGATATC	617	9	657	+	cis-acting regulatory element involved in circadian control
XM_010694901.3	LOC104906182	BvZFP5	circadian	CAAAGATATC	318	9	358	+	cis-acting regulatory element involved in circadian control
XM_010695387.3	LOC104906611	BvZFP9	circadian	CAAAGATATC	147	9	187	+	cis-acting regulatory element involved in circadian control
XM_010695387.3	LOC104906611	BvZFP9	circadian	CAAAGATATC	619	9	659	-	cis-acting regulatory element involved in circadian control
XM_010669121.1	LOC104884472	BvZFP26	RY-element	CATGCATG	1836	8	1876	-	cis-acting regulatory element involved in seed-specific regulation
XM_010670120.3	LOC104885426	BvZFP24	RY-element	CATGCATG	1790	8	1830	-	cis-acting regulatory element involved in seed-specific regulation
XM_010678947.3	LOC104892924	BvZFP18	RY-element	CATGCATG	429	8	469	+	cis-acting regulatory element involved in seed-specific regulation
XM_010683305.3	LOC104896549	BvZFP21	RY-element	CATGCATG	1540	8	1580	-	cis-acting regulatory element involved in seed-specific regulation
XM_010684094.3	LOC104897252	BvZFP19	RY-element	CATGCATG	1688	8	1728	-	cis-acting regulatory element involved in seed-specific regulation
XM_048645336.1	LOC104893969	BvZFP17	RY-element	CATGCATG	1466	8	1506	-	cis-acting regulatory element involved in seed-specific regulation
XM_010669121.1	LOC104884472	BvZFP26	CGTCA-motif	CGTCA	835	5	875	+	cis-acting regulatory element involved in the MeJA-responsiveness
XM_010669848.3	LOC104885142	BvZFP25	CGTCA-motif	CGTCA	1186	5	1226	+	cis-acting regulatory element involved in the MeJA-responsiveness
XM_010669848.3	LOC104885142	BvZFP25	CGTCA-motif	CGTCA	1763	5	1803	-	cis-acting regulatory element involved in the MeJA-responsiveness
XM_010669848.3	LOC104885142	BvZFP25	CGTCA-motif	CGTCA	1805	5	1845	+	cis-acting regulatory element involved in the MeJA-responsiveness
XM_010670120.3	LOC104885426	BvZFP24	CGTCA-motif	CGTCA	444	5	484	+	cis-acting regulatory element involved in the MeJA-responsiveness
XM_010674042.2	LOC104888927	BvZFP11	CGTCA-motif	CGTCA	1727	5	1767	+	cis-acting regulatory element involved in the MeJA-responsiveness
XM_010679774.2	LOC104893645	BvZFP35	CGTCA-motif	CGTCA	1701	5	1741	+	cis-acting regulatory element involved in the MeJA-responsiveness
XM_010684094.3	LOC104897252	BvZFP19	CGTCA-motif	CGTCA	790	5	830	+	cis-acting regulatory element involved in the MeJA-responsiveness
XM_010684094.3	LOC104897252	BvZFP19	CGTCA-motif	CGTCA	1825	5	1865	+	cis-acting regulatory element involved in the MeJA-responsiveness
XM_010685775.3	LOC104898669	BvZFP3	CGTCA-motif	CGTCA	-5	5	35	-	cis-acting regulatory element involved in the MeJA-responsiveness
XM_010686646.2	LOC104899451	BvZFP35	CGTCA-motif	CGTCA	653	5	693	-	cis-acting regulatory element involved in the MeJA-responsiveness
XM_010686646.2	LOC104899451	BvZFP35	CGTCA-motif	CGTCA	922	5	962	-	cis-acting regulatory element involved in the MeJA-responsiveness
XM_010686646.2	LOC104899451	BvZFP3	CGTCA-motif	CGTCA	1202	5	1242	+	cis-acting regulatory element involved in the MeJA-responsiveness
XM_010686646.2	LOC104899451	BvZFP35	CGTCA-motif	CGTCA	1566	5	1606	-	cis-acting regulatory element involved in the MeJA-responsiveness
XM_010689049.3	LOC104901462	BvZFP21	CGTCA-motif	CGTCA	140	5	180	-	cis-acting regulatory element involved in the MeJA-responsiveness
XM_010690944.3	LOC104902980	BvZFP4	CGTCA-motif	CGTCA	162	5	202	+	cis-acting regulatory element involved in the MeJA-responsiveness
XM_010690944.3	LOC104902980	BvZFP34	CGTCA-motif	CGTCA	624	5	664	+	cis-acting regulatory element involved in the MeJA-responsiveness
XM_010690944.3	LOC104902980	BvZFP35	CGTCA-motif	CGTCA	1116	5	1156	-	cis-acting regulatory element involved in the MeJA-responsiveness
XM_010690944.3	LOC104902980	BvZFP20	CGTCA-motif	CGTCA	1242	5	1282	+	cis-acting regulatory element involved in the MeJA-responsiveness
XM_010693314.3	LOC104904895	BvZFP35	CGTCA-motif	CGTCA	1063	5	1103	+	cis-acting regulatory element involved in the MeJA-responsiveness
XM_010695387.3	LOC104906611	BvZFP3	CGTCA-motif	CGTCA	144	5	184	+	cis-acting regulatory element involved in the MeJA-responsiveness
XM_010695443.1	LOC104906657	BvZFP22	CGTCA-motif	CGTCA	932	5	972	-	cis-acting regulatory element involved in the MeJA-responsiveness
XM_010696127.3	LOC104907233	BvZFP22	CGTCA-motif	CGTCA	376	5	416	-	cis-acting regulatory element involved in the MeJA-responsiveness
XM_010698009.3	LOC104908846	BvZFP22	CGTCA-motif	CGTCA	1753	5	1793	+	cis-acting regulatory element involved in the MeJA-responsiveness
XM_019252464.2	LOC104906753	BvZFP22	CGTCA-motif	CGTCA	652	5	692	-	cis-acting regulatory element involved in the MeJA-responsiveness
XM_048638871.1	LOC104883624	BvZFP22	CGTCA-motif	CGTCA	718	5	758	+	cis-acting regulatory element involved in the MeJA-responsiveness
XM_048638871.1	LOC104883624	BvZFP22	CGTCA-motif	CGTCA	1038	5	1078	-	cis-acting regulatory element involved in the MeJA-responsiveness
XM_048642391.1	LOC104890281	BvZFP15	CGTCA-motif	CGTCA	798	5	838	+	cis-acting regulatory element involved in the MeJA-responsiveness
XM_048642391.1	LOC104890281	BvZFP15	CGTCA-motif	CGTCA	943	5	983	-	cis-acting regulatory element involved in the MeJA-responsiveness
XM_048642391.1	LOC104890281	BvZFP15	CGTCA-motif	CGTCA	1777	5	1817	+	cis-acting regulatory element involved in the MeJA-responsiveness
XM_048645336.1	LOC104893969	BvZFP15	CGTCA-motif	CGTCA	378	5	418	+	cis-acting regulatory element involved in the MeJA-responsiveness
XM_010669121.1	LOC104884472	BvZFP26	TGACG-motif	TGACG	835	5	875	-	cis-acting regulatory element involved in the MeJA-responsiveness
XM_010669848.3	LOC104885142	BvZFP25	TGACG-motif	TGACG	1186	5	1226	-	cis-acting regulatory element involved in the MeJA-responsiveness
XM_010669848.3	LOC104885142	BvZFP25	TGACG-motif	TGACG	1763	5	1803	+	cis-acting regulatory element involved in the MeJA-responsiveness
XM_010669848.3	LOC104885142	BvZFP25	TGACG-motif	TGACG	1805	5	1845	-	cis-acting regulatory element involved in the MeJA-responsiveness
XM_010670120.3	LOC104885426	BvZFP24	TGACG-motif	TGACG	444	5	484	-	cis-acting regulatory element involved in the MeJA-responsiveness
XM_010674042.2	LOC104888927	BvZFP11	TGACG-motif	TGACG	1727	5	1767	-	cis-acting regulatory element involved in the MeJA-responsiveness
XM_010679774.2	LOC104893645	BvZFP35	TGACG-motif	TGACG	1701	5	1741	-	cis-acting regulatory element involved in the MeJA-responsiveness
XM_010684094.3	LOC104897252	BvZFP19	TGACG-motif	TGACG	790	5	830	-	cis-acting regulatory element involved in the MeJA-responsiveness
XM_010684094.3	LOC104897252	BvZFP19	TGACG-motif	TGACG	1825	5	1865	-	cis-acting regulatory element involved in the MeJA-responsiveness
XM_010685775.3	LOC104898669	BvZFP3	TGACG-motif	TGACG	-5	5	35	+	cis-acting regulatory element involved in the MeJA-responsiveness
XM_010686646.2	LOC104899451	BvZFP29	TGACG-motif	TGACG	653	5	693	+	cis-acting regulatory element involved in the MeJA-responsiveness
XM_010686646.2	LOC104899451	BvZFP29	TGACG-motif	TGACG	922	5	962	+	cis-acting regulatory element involved in the MeJA-responsiveness
XM_010686646.2	LOC104899451	BvZFP29	TGACG-motif	TGACG	1202	5	1242	-	cis-acting regulatory element involved in the MeJA-responsiveness
XM_010686646.2	LOC104899451	BvZFP29	TGACG-motif	TGACG	1566	5	1606	+	cis-acting regulatory element involved in the MeJA-responsiveness
XM_010689049.3	LOC104901462	BvZFP30	TGACG-motif	TGACG	140	5	180	+	cis-acting regulatory element involved in the MeJA-responsiveness
XM_010690944.3	LOC104902980	BvZFP34	TGACG-motif	TGACG	162	5	202	-	cis-acting regulatory element involved in the MeJA-responsiveness
XM_010690944.3	LOC104902980	BvZFP34	TGACG-motif	TGACG	624	5	664	-	cis-acting regulatory element involved in the MeJA-responsiveness
XM_010690944.3	LOC104902980	BvZFP34	TGACG-motif	TGACG	1116	5	1156	+	cis-acting regulatory element involved in the MeJA-responsiveness
XM_010690944.3	LOC104902980	BvZFP34	TGACG-motif	TGACG	1242	5	1282	-	cis-acting regulatory element involved in the MeJA-responsiveness
XM_010693314.3	LOC104904895	BvZFP32	TGACG-motif	TGACG	1063	5	1103	-	cis-acting regulatory element involved in the MeJA-responsiveness
XM_010695387.3	LOC104906611	BvZFP9	TGACG-motif	TGACG	144	5	184	-	cis-acting regulatory element involved in the MeJA-responsiveness
XM_010695443.1	LOC104906657	BvZFP10	TGACG-motif	TGACG	932	5	972	+	cis-acting regulatory element involved in the MeJA-responsiveness
XM_010696127.3	LOC104907233	BvZFP14	TGACG-motif	TGACG	376	5	416	+	cis-acting regulatory element involved in the MeJA-responsiveness
XM_010698009.3	LOC104908846	BvZFP28	TGACG-motif	TGACG	1753	5	1793	-	cis-acting regulatory element involved in the MeJA-responsiveness
XM_019252464.2	LOC104906753	BvZFP12	TGACG-motif	TGACG	652	5	692	+	cis-acting regulatory element involved in the MeJA-responsiveness
XM_048638871.1	LOC104883624	BvZFP8	TGACG-motif	TGACG	718	5	758	-	cis-acting regulatory element involved in the MeJA-responsiveness
XM_048638871.1	LOC104883624	BvZFP8	TGACG-motif	TGACG	1038	5	1078	+	cis-acting regulatory element involved in the MeJA-responsiveness
XM_048642391.1	LOC104890281	BvZFP15	TGACG-motif	TGACG	798	5	838	-	cis-acting regulatory element involved in the MeJA-responsiveness
XM_048642391.1	LOC104890281	BvZFP15	TGACG-motif	TGACG	943	5	983	+	cis-acting regulatory element involved in the MeJA-responsiveness
XM_048642391.1	LOC104890281	BvZFP15	TGACG-motif	TGACG	1777	5	1817	-	cis-acting regulatory element involved in the MeJA-responsiveness
XM_048645336.1	LOC104893969	BvZFP17	TGACG-motif	TGACG	378	5	418	-	cis-acting regulatory element involved in the MeJA-responsiveness
XM_010667578.3	LOC104883124	BvZFP7	CAT-box	GCCACT	853	6	893	-	cis-acting regulatory element related to meristem expression
XM_010667578.3	LOC104883124	BvZFP7	CAT-box	GCCACT	886	6	926	-	cis-acting regulatory element related to meristem expression
XM_010670120.3	LOC104885426	BvZFP24	CAT-box	GCCACT	797	6	837	+	cis-acting regulatory element related to meristem expression
XM_010671536.3	LOC104886969	BvZFP6	CAT-box	GCCACT	1708	6	1748	+	cis-acting regulatory element related to meristem expression
XM_010674796.2	LOC104889553	BvZFP13	CAT-box	GCCACT	415	6	455	+	cis-acting regulatory element related to meristem expression
XM_010685775.3	LOC104898669	BvZFP3	CAT-box	GCCACT	1674	6	1714	+	cis-acting regulatory element related to meristem expression
XM_010693344.3	LOC104904924	BvZFP33	CAT-box	GCCACT	231	6	271	-	cis-acting regulatory element related to meristem expression
XM_010694901.3	LOC104906182	BvZFP5	CAT-box	GCCACT	618	6	658	-	cis-acting regulatory element related to meristem expression
XM_010694901.3	LOC104906182	BvZFP5	CAT-box	GCCACT	663	6	703	-	cis-acting regulatory element related to meristem expression
XM_010696127.3	LOC104907233	BvZFP14	CAT-box	GCCACT	1641	6	1681	-	cis-acting regulatory element related to meristem expression
XM_010698009.3	LOC104908846	BvZFP28	CAT-box	GCCACT	1320	6	1360	-	cis-acting regulatory element related to meristem expression
XM_048640511.1	LOC125495709	BvZFP2	CAT-box	GCCACT	752	6	792	+	cis-acting regulatory element related to meristem expression
XM_048640511.1	LOC125495709	BvZFP2	CAT-box	GCCACT	897	6	937	+	cis-acting regulatory element related to meristem expression
XM_010670120.3	LOC104885426	BvZFP24	GCN4_motif	TGAGTCA	638	7	678	+	cis-regulatory element involved in endosperm expression
XM_010670120.3	LOC104885426	BvZFP24	GCN4_motif	TGAGTCA	1259	7	1299	+	cis-regulatory element involved in endosperm expression
XM_010670120.3	LOC104885426	BvZFP24	GCN4_motif	TGAGTCA	1364	7	1404	-	cis-regulatory element involved in endosperm expression
XM_010670120.3	LOC104885426	BvZFP24	GCN4_motif	TGAGTCA	1637	7	1677	+	cis-regulatory element involved in endosperm expression
XM_010672294.2	LOC104887623	BvZFP4	GCN4_motif	TGAGTCA	234	7	274	-	cis-regulatory element involved in endosperm expression
XM_010674796.2	LOC104889553	BvZFP13	GCN4_motif	TGAGTCA	182	7	222	+	cis-regulatory element involved in endosperm expression
XM_010679774.2	LOC104893645	BvZFP35	GCN4_motif	TGAGTCA	1435	7	1475	-	cis-regulatory element involved in endosperm expression
XM_010685775.3	LOC104898669	BvZFP3	GCN4_motif	TGAGTCA	174	7	214	+	cis-regulatory element involved in endosperm expression
XM_010687526.3	LOC104900166	BvZFP27	GCN4_motif	TGAGTCA	1524	7	1564	-	cis-regulatory element involved in endosperm expression
XM_010689049.3	LOC104901462	BvZFP30	GCN4_motif	TGAGTCA	749	7	789	+	cis-regulatory element involved in endosperm expression
XM_010690944.3	LOC104902980	BvZFP34	GCN4_motif	TGAGTCA	1391	7	1431	-	cis-regulatory element involved in endosperm expression
XM_019252464.2	LOC104906753	BvZFP12	GCN4_motif	TGAGTCA	851	7	891	+	cis-regulatory element involved in endosperm expression
XM_010684094.3	LOC104897252	BvZFP19	AT-rich sequence	TAAAATACT	79	9	119	-	element for maximal elicitor-mediated activation (2copies)
XM_010692354.2	LOC104904162	BvZFP31	AT-rich sequence	TAAAATACT	208	9	248	-	element for maximal elicitor-mediated activation (2copies)
XM_010695387.3	LOC104906611	BvZFP9	AT-rich sequence	TAAAATACT	1083	9	1123	+	element for maximal elicitor-mediated activation (2copies)
XM_010681395.1	LOC104895001	BvZFP23	HD-Zip 1	CAAT(A/T)ATTG	1737	8.5	1777	-	element involved in differentiation of the palisade mesophyll cells
XM_010685775.3	LOC104898669	BvZFP3	HD-Zip 1	CAAT(A/T)ATTG	1532	8	1572	-	element involved in differentiation of the palisade mesophyll cells
XM_010696127.3	LOC104907233	BvZFP14	HD-Zip 1	CAAT(A/T)ATTG	1457	8.5	1497	-	element involved in differentiation of the palisade mesophyll cells
XM_010693314.3	LOC104904895	BvZFP32	GC-motif	CCCCCG	135	6	175	-	enhancer-like element involved in anoxic specific inducibility
XM_010683199.3	LOC104896450	BvZFP20	AACA_motif	TAACAAACTCCA	1319	11	1359	+	involved in endosperm-specific negative expression
XM_010667578.3	LOC104883124	BvZFP7	MBS	CAACTG	1150	6	1190	+	MYB binding site involved in drought-inducibility
XM_010672294.2	LOC104887623	BvZFP4	MBS	CAACTG	1680	6	1720	-	MYB binding site involved in drought-inducibility
XM_010679774.2	LOC104893645	BvZFP35	MBS	CAACTG	1440	6	1480	+	MYB binding site involved in drought-inducibility
XM_010679774.2	LOC104893645	BvZFP35	MBS	CAACTG	1741	6	1781	+	MYB binding site involved in drought-inducibility
XM_010682425.3	LOC104895813	BvZFP22	MBS	CAACTG	22	6	62	+	MYB binding site involved in drought-inducibility
XM_010682425.3	LOC104895813	BvZFP22	MBS	CAACTG	1949	6	1989	+	MYB binding site involved in drought-inducibility
XM_010683199.3	LOC104896450	BvZFP20	MBS	CAACTG	683	6	723	-	MYB binding site involved in drought-inducibility
XM_010684094.3	LOC104897252	BvZFP19	MBS	CAACTG	1588	6	1628	+	MYB binding site involved in drought-inducibility
XM_010687526.3	LOC104900166	BvZFP27	MBS	CAACTG	448	6	488	+	MYB binding site involved in drought-inducibility
XM_010687526.3	LOC104900166	BvZFP27	MBS	CAACTG	538	6	578	+	MYB binding site involved in drought-inducibility
XM_010692354.2	LOC104904162	BvZFP31	MBS	CAACTG	-11	6	29	-	MYB binding site involved in drought-inducibility
XM_010692354.2	LOC104904162	BvZFP31	MBS	CAACTG	492	6	532	-	MYB binding site involved in drought-inducibility
XM_010692354.2	LOC104904162	BvZFP31	MBS	CAACTG	1702	6	1742	+	MYB binding site involved in drought-inducibility
XM_010692354.2	LOC104904162	BvZFP31	MBS	CAACTG	1744	6	1784	+	MYB binding site involved in drought-inducibility
XM_010693314.3	LOC104904895	BvZFP32	MBS	CAACTG	1193	6	1233	+	MYB binding site involved in drought-inducibility
XM_010693344.3	LOC104904924	BvZFP33	MBS	CAACTG	1715	6	1755	+	MYB binding site involved in drought-inducibility
XM_010694901.3	LOC104906182	BvZFP5	MBS	CAACTG	681	6	721	-	MYB binding site involved in drought-inducibility
XM_010695443.1	LOC104906657	BvZFP10	MBS	CAACTG	415	6	455	-	MYB binding site involved in drought-inducibility
XM_010695443.1	LOC104906657	BvZFP10	MBS	CAACTG	764	6	804	-	MYB binding site involved in drought-inducibility
XM_010695443.1	LOC104906657	BvZFP10	MBS	CAACTG	1080	6	1120	-	MYB binding site involved in drought-inducibility
XM_010698009.3	LOC104908846	BvZFP28	MBS	CAACTG	453	6	493	+	MYB binding site involved in drought-inducibility
XM_019252464.2	LOC104906753	BvZFP12	MBS	CAACTG	110	6	150	+	MYB binding site involved in drought-inducibility
XM_048638871.1	LOC104883624	BvZFP8	MBS	CAACTG	210	6	250	-	MYB binding site involved in drought-inducibility
XM_048638871.1	LOC104883624	BvZFP8	MBS	CAACTG	299	6	339	-	MYB binding site involved in drought-inducibility
XM_048638871.1	LOC104883624	BvZFP8	MBS	CAACTG	308	6	348	+	MYB binding site involved in drought-inducibility
XM_048638871.1	LOC104883624	BvZFP8	MBS	CAACTG	329	6	369	+	MYB binding site involved in drought-inducibility
XM_048638871.1	LOC104883624	BvZFP8	MBS	CAACTG	371	6	411	+	MYB binding site involved in drought-inducibility
XM_048638871.1	LOC104883624	BvZFP8	MBS	CAACTG	393	6	433	+	MYB binding site involved in drought-inducibility
XM_048638871.1	LOC104883624	BvZFP8	MBS	CAACTG	414	6	454	+	MYB binding site involved in drought-inducibility
XM_048638871.1	LOC104883624	BvZFP8	MBS	CAACTG	456	6	496	+	MYB binding site involved in drought-inducibility
XM_048638871.1	LOC104883624	BvZFP8	MBS	CAACTG	477	6	517	+	MYB binding site involved in drought-inducibility
XM_048638871.1	LOC104883624	BvZFP8	MBS	CAACTG	1553	6	1593	-	MYB binding site involved in drought-inducibility
XM_048640505.1	LOC104905560	BvZFP1	MBS	CAACTG	565	6	605	-	MYB binding site involved in drought-inducibility
XM_048640505.1	LOC104905560	BvZFP1	MBS	CAACTG	847	6	887	-	MYB binding site involved in drought-inducibility
XM_048645336.1	LOC104893969	BvZFP17	MBS	CAACTG	57	6	97	-	MYB binding site involved in drought-inducibility
XM_010680986.1	LOC104894695	BvZFP16	MBSI	TTTTTACGGTTA	1095	11	1135	-	MYB binding site involved in flavonoid biosynthetic genes regulation
XM_010683199.3	LOC104896450	BvZFP20	MBSI	TTTTTACGGTTA	494	11	534	-	MYB binding site involved in flavonoid biosynthetic genes regulation
XM_010687526.3	LOC104900166	BvZFP27	MBSI	TTTTTACGGTTA	870	11	910	+	MYB binding site involved in flavonoid biosynthetic genes regulation
XM_010692354.2	LOC104904162	BvZFP31	MBSI	aaaAaaC(G/C)GTTA	80	10.5	120	-	MYB binding site involved in flavonoid biosynthetic genes regulation
XM_010667578.3	LOC104883124	BvZFP7	WUN-motif	AAATTTCCT	323	9	363	+	wound-responsive element
XM_010695443.1	LOC104906657	BvZFP10	WUN-motif	AAATTTCCT	24	9	64	-	wound-responsive element
XM_048645336.1	LOC104893969	BvZFP17	WUN-motif	AAATTTCCT	1746	9	1786	+	wound-responsive element

## Sheet: S8
Supplementary File S1: Table S8. RNA-seq analysis of BvZFP genes in sugar beet leaves and roots in response to salt stress
Gene_ID	Gene name	Leaf_con_1	Leaf_con_2	Leaf_con_3	Leaf_12h_1	Leaf_12h_2	Leaf_12h_3	Leaf_24h_1	Leaf_24h_2	Leaf_24h_3	Leaf_48h_1	Leaf_48h_2	Leaf_48h_3	Leaf_72h_1	Leaf_72h_2	Leaf_72h_3	Root_con_1	Root_con_2	Root_con_3	Root_12h_1	Root_12h_2	Root_12h_3	Root_24h_1	Root_24h_2	Root_24h_3	Root_48h_1	Root_48h_2	Root_48h_3	Root_72h_1	Root_72h_2	Root_72h_3
LOC104905560	BvZFP1	0	0	0	0	0	0	0	0	0	0	0	0	0	0	0	0	0	0	0	0	0	0	0	0	0	0	0	0	0	0
LOC125495709	BvZFP2	38.4792	36.6468	32.524	32.066	44.4343	55.4283	58.6349	44.8923	50.8475	100.321	96.1979	65.0481	95.7398	52.6798	58.1768	86.12	87.0362	59.093	97.1141	101.237	114.063	284.013	207.513	297.297	276.225	192.396	247.824	131.47	72.8355	106.276
LOC104898669	BvZFP3	0	0	0	0	0	0	0.790826	0	0	0	0	0	0.790826	0.790826	0	41.123	31.6331	29.656	2.37248	3.55872	2.37248	11.0716	9.48992	4.74496	22.1431	17.3982	24.5156	14.2349	9.0945	14.2349
LOC104887623	BvZFP4	0	0	0	0	0	0	0	0	0	0	0	0	0	0	0	0	0	0	0	0	0	0	0	0	0	0	0	0	0	0
LOC104906182	BvZFP5	0	0	0	0	0	0	0	0	0	0	0	0	0	0	0	0	0	0	0	0	0	0	0	0	0	0	0	0	0	0
LOC104886969	BvZFP6	1488.76	1775.15	1537.28	446.154	448.521	431.953	1739.64	1815.38	1336.09	2216.57	2444.97	1679.29	5139.64	5068.64	4582.25	11142	11274.6	11023.7	8048.52	6615.38	8224.85	7740.83	6453.25	8404.73	10916	7618.93	9915.98	10848.5	7543.2	11897
LOC104883124	BvZFP7	189.215	214.759	203.406	71.9016	56.7644	85.1466	241.249	283.822	168.401	228.004	170.293	147.588	222.327	297.067	207.19	2286.66	2032.17	2044.47	1157.05	1150.43	1238.41	1911.07	1633.87	1859.04	1791.86	1373.7	1744.56	2240.3	1724.69	2567.64
LOC104883624	BvZFP8	0	0	0	0	0	0	0	0	0	0	0	0	0	0	0	96.2963	125.926	100	31.4815	42.5926	9.25926	105.556	61.1111	111.111	87.037	74.0741	92.5926	25.9259	11.1111	20.3704
LOC104906611	BvZFP9	0	0	2.00401	2.00401	2.00401	6.01202	2.00401	0	4.00802	0	0	0	0	2.00401	2.00401	62.1242	52.1042	77.1543	28.0561	16.0321	34.0681	66.1323	77.1543	77.1543	64.1283	74.1483	80.1603	23.0461	18.0361	22.0441
LOC104906657	BvZFP10	0	0	0	0	0	0	0	0	0	0	0	0	0	0	0	0	0	0	0	0	0	0	0	0	0	0	0	0	0	0
LOC104888927	BvZFP11	0	0	0	0	0	0	0	0	0	0	0	0	0	0	0	0	0	0	0	0	0	0	0	0	0	0	0	0	0	0
LOC104906753	BvZFP12	0	0	0	0	0	0	0	0	0	0	0	0	0	0	0	0	0	0	0	0	0	0	0	0	0	0	0	0	0	0
LOC104889553	BvZFP13	0	0	0	0	0	0	0	0	0	0	0	0	0	0	0	0	0	0	0	0	0	0	0	0	0	0	0	0	0	0
LOC104907233	BvZFP14	535.69	609.073	478.986	194.129	238.159	160.774	369.58	376.918	278.853	408.272	418.946	290.861	828.552	929.953	806.538	91.3943	74.7165	69.3796	26.0173	24.6831	36.024	102.068	68.0454	113.409	70.0467	54.036	65.3769	160.774	98.7325	188.793
LOC104890281	BvZFP15	0	0	0	0	0	0	0	0	0	0	0	0	0	0	0	0	0	0	0	0	0	0	0	0	0	0	0	0	0	0
LOC104894695	BvZFP16	0	0	0	0	2.04499	0	0	0	0	0	0	0	0	4.08998	4.08998	100.204	108.384	116.564	85.8896	163.599	134.969	77.7096	137.014	120.654	261.759	98.1595	194.274	355.828	226.994	331.288
LOC104893969	BvZFP17	7.39247	18.8172	23.5215	23.5215	20.8333	19.4892	45.6989	25.5376	14.1129	40.9946	30.2419	29.5699	34.2742	44.3548	43.6828	89.3817	104.167	79.9731	11.4247	22.1774	25.5376	70.5645	51.7473	94.7581	141.129	76.6129	98.1183	77.957	38.9785	86.0215
LOC104892924	BvZFP18	0	1.75747	2.6362	1.75747	0	6.15114	0	0	0	1.75747	1.75747	0	3.51494	7.02988	0	14.0598	19.3322	11.4236	3.51494	1.75747	5.27241	10.5448	0	1.75747	1.75747	1.75747	0	3.51494	3.51494	3.51494
LOC104897252	BvZFP19	1.80832	3.61664	0	1.80832	0	0	0	1.80832	0	1.80832	1.80832	1.80832	0	1.80832	5.42495	1132.01	919.53	1019.89	560.579	403.255	421.338	493.671	308.318	419.53	1012.66	692.586	924.051	528.029	373.418	590.416
LOC104896450	BvZFP20	33.7079	20.5993	26.2172	20.5993	28.0899	46.8165	22.4719	7.49064	20.5993	23.4082	22.4719	23.4082	20.5993	12.1723	20.5993	371.723	436.33	423.221	584.27	647.004	684.457	1218.16	970.037	1360.49	1104.87	766.854	953.184	426.03	325.843	467.228
LOC104896549	BvZFP21	0	0	0	0	0	0	0	0	0	0	0	0	0	0	0	0	0	0	0	0	0	0	0	0	0	0	0	0	0	0
LOC104895813	BvZFP22	0	0	0	0	0	0	0	0	0	0	0	0	0	0	0	0	0	0	0	0	0	0	0	0	0	0	0	0	0	0
LOC104895001	BvZFP23	5.55556	20.3704	0	11.1111	3.7037	7.40741	3.7037	11.1111	11.1111	29.6296	37.037	25.9259	11.1111	20.3704	9.25926	29.6296	55.5556	27.7778	29.6296	33.3333	11.1111	12.963	18.5185	20.3704	42.5926	25.9259	24.0741	14.8148	18.5185	11.1111
LOC104885426	BvZFP24	0	0	0	0	0	0	0	0	0	0	0	0	0	0	0	0	0	0	0	0	0	0	0	0	0	0	0	0	0	0
LOC104885142	BvZFP25	0	0	0	0	0	0	0	0	0	0	0	0	0	0	0	0	0	0	0	0	0	0	0	0	0	0	0	0	0	0
LOC104884472	BvZFP26	0	0	0	0	0	0	0	0	0	0	0	0	0	0	0	0	0	0	0	0	0	0	0	0	0	0	0	0	0	0
LOC104900166	BvZFP27	628.953	843.992	560.787	1586.09	1899.51	1685.87	960.647	1059.73	707.66	1095.57	1221.36	860.155	132.115	184.821	151.089	18368.2	19635.3	20979.6	16395.6	13704.1	18210.8	11034.4	10827.1	14760.4	15675.3	9232.61	12845.4	11379.5	7308.5	12477.2
LOC104908846	BvZFP28	48.5301	62.5292	41.9972	48.5301	64.3957	77.9281	46.6636	50.3966	29.398	53.1965	65.329	58.3294	41.9972	58.3294	33.5978	129.258	137.191	123.658	79.7947	75.1283	92.8605	164.722	138.124	204.386	255.25	182.455	293.514	114.326	89.594	130.191
LOC104899451	BvZFP29	0	0	0	0	0	0	0	0	0	0	0	0	0	0	0	0	0	0	0	0	0	0	0	0	0	0	0	0	0	0
LOC104901462	BvZFP30	121.076	175.785	116.592	561.435	652.018	647.534	495.964	538.117	438.565	1242.15	1440.36	1151.57	907.623	802.691	734.529	10917.5	10828.7	10392.8	5911.21	5726.46	6545.29	8537.22	7026.01	9329.15	8835.87	6475.34	8250.22	5947.09	4547.09	6527.35
LOC104904162	BvZFP31	0	0	0	0	0	0	0	0	0	0	0	0	0	0	0	0	0	0	0	0	0	0	0	0	0	0	0	0	0	0
LOC104904895	BvZFP32	1.43266	0	1.43266	0	0	0	0	0	0	0	1.43266	2.86533	1.43266	1.43266	0	40.1146	35.1003	30.8023	14.3266	4.29799	13.6103	40.8309	37.9656	56.5903	39.3983	17.192	23.639	35.1003	38.6819	50.8596
LOC104904924	BvZFP33	0	0	0	0	0	0	0	0	0	0	0	0	0	0	0	0	0	0	0	0	0	0	0	0	0	0	0	0	0	0
LOC104902980	BvZFP34	28.3465	37.0079	38.5827	26.7717	60.6299	59.8425	121.26	125.984	85.8268	121.26	102.362	94.4882	403.15	418.898	325.984	81.1024	113.386	77.1654	148.031	136.22	148.819	414.961	318.11	465.354	330.709	240.945	344.094	387.402	257.48	435.433
LOC104893645	BvZFP35	0	0	0	0	0	0	0	0	1.74978	0	0	0	3.49956	0	0	48.119	57.7428	61.2423	13.1234	21.8723	22.7472	36.7454	15.748	20.1225	62.9921	52.4934	39.3701	65.6168	43.7445	55.993

## Sheet: S9
Supplementary File S1: Table S9. RNA-seq analysis of BvZFP genes in sugar beet leaves in response to biotic stress
Gene_ID	Gene name	BN_S_1	BN_S_2	BN_S_3	BN_S_4	BN_S_5	BN_S_6	CK_S_1	CK_S_2	CK_S_3	CK_S_4	CK_S_5	CK_S_6
LOC104905560	BvZFP1	0.897666	0.897666	0	0	0	2.24417	0.448833	0.448833	0	0	0	0
LOC125495709	BvZFP2	16.4911	17.8653	23.8204	22.4462	16.4911	22.9043	5.03894	2.74851	5.95511	2.74851	5.95511	9.1617
LOC104898669	BvZFP3	0.790826	1.58165	1.58165	3.16331	2.76789	3.95413	0	0	0	0	0	0
LOC104887623	BvZFP4	0	0	0	0	0	0	0	0	0	0	0	0
LOC104906182	BvZFP5	0.414079	0.414079	0.414079	0	0	0	0	0	0	0	0.414079	0
LOC104886969	BvZFP6	68.6391	79.2899	478.107	486.391	301.775	301.775	15.3846	14.2012	5.91716	11.8343	42.6036	36.6864
LOC104883124	BvZFP7	869.442	882.687	1109.74	1128.67	781.457	826.868	1792.81	1754.02	1145.7	1114.47	697.256	730.369
LOC104883624	BvZFP8	51.8519	40.7407	14.8148	31.4815	40.7407	31.4815	0	3.7037	1.85185	1.85185	0	0
LOC104906611	BvZFP9	2.00401	5.01002	2.00401	1.002	4.00802	6.01202	2.00401	2.00401	1.002	2.00401	6.01202	4.00802
LOC104906657	BvZFP10	0	0	0	0	0	1.30208	0	0	0	0	0	0
LOC104888927	BvZFP11	0	0	0	0	0	0	0	0	0	0	0	0
LOC104906753	BvZFP12	0	0	0	0	0	0	0.651042	0.651042	0	0.651042	0	1.30208
LOC104889553	BvZFP13	3.08642	2.05761	0	0	8.23045	3.08642	72.0165	59.6708	21.6049	16.4609	14.4033	13.3745
LOC104907233	BvZFP14	75.3836	76.0507	120.747	94.7298	120.747	132.088	62.7085	44.6965	38.0254	58.0387	78.7191	76.0507
LOC104890281	BvZFP15	0	0	0	0	0	0	0	0	0	0	0	0
LOC104894695	BvZFP16	69.5297	98.1595	100.204	83.8446	69.5297	47.0348	10.2249	6.13497	16.3599	10.2249	40.8998	32.7198
LOC104893969	BvZFP17	42.3387	48.3871	43.0108	47.7151	32.2581	30.2419	12.7688	11.4247	0.672043	5.37634	6.04839	9.4086
LOC104892924	BvZFP18	0.878735	0.878735	0	0	0	0	0	0	0	0	0	0
LOC104897252	BvZFP19	67.8119	48.8246	109.403	116.637	81.3743	89.5118	61.4828	52.4412	35.2622	37.0705	186.257	162.749
LOC104896450	BvZFP20	412.921	419.476	349.251	343.633	383.895	374.532	345.506	340.824	88.015	85.206	264.981	257.491
LOC104896549	BvZFP21	0	0.664894	0	0.664894	1.32979	0.664894	0	1.99468	1.32979	0	0.664894	0
LOC104895813	BvZFP22	11.0323	11.4263	7.0922	10.2443	8.66824	11.8203	2.75808	1.97006	4.72813	4.33412	8.66824	7.0922
LOC104895001	BvZFP23	18.5185	14.8148	3.7037	11.1111	1.85185	0	11.1111	9.25926	1.85185	1.85185	33.3333	38.8889
LOC104885426	BvZFP24	0	0	0	0	0	0	0	0	0	0	3.74532	1.87266
LOC104885142	BvZFP25	0	0	0	0	2.00803	2.00803	2.00803	0	0	6.0241	100.402	122.49
LOC104884472	BvZFP26	64.1026	97.0696	5.49451	7.32601	47.619	36.63	197.802	201.465	188.645	212.454	137.363	108.059
LOC104900166	BvZFP27	40.0562	37.2453	132.818	122.277	86.4371	87.1398	73.7878	77.3015	40.0562	46.3809	168.658	138.44
LOC104908846	BvZFP28	47.5968	49.4634	75.1283	61.5959	93.3271	79.328	13.9991	11.6659	1.86654	6.06626	7.46617	7.46617
LOC104899451	BvZFP29	0	0	0.733138	0	0	0	0	0	0	0	0	0
LOC104901462	BvZFP30	81.6143	97.7578	229.596	235.874	231.39	218.834	34.0807	38.565	55.6054	62.7803	73.5426	78.9238
LOC104904162	BvZFP31	0	0	0	0	0	0	0	0	0	0	1.17925	0
LOC104904895	BvZFP32	131.089	114.613	75.2149	63.0372	96.7049	108.166	23.639	26.5043	22.2063	17.192	37.2493	45.1289
LOC104904924	BvZFP33	694.649	686.347	469.557	492.62	552.583	583.948	1944.65	1968.63	2469.56	2572.88	1206.64	1166.97
LOC104902980	BvZFP34	55.1181	51.9685	68.5039	58.2677	59.0551	54.3307	9.44882	5.51181	7.87402	3.93701	12.5984	9.44882
LOC104893645	BvZFP35	18.3727	14.8731	7.87402	8.74891	18.3727	24.4969	8.74891	12.2485	8.74891	7.87402	6.99913	9.6238

## Sheet: S10
Supplementary File S1: Table S10-1 The gene duplication events and Ka/Ks values of sugar beet .
Seq_1	Seq_2	Ka	Ks	Ka_Ks	EffectiveLen	AverageS-sites	AverageN-sites	cN	cS	pN	pS	Note
XM_010667578.3	XM_010693314.3	0.557208	3.92669	0.141903	717	161.75	555.25	218.333	120.667	0.393216	0.746007
Supplementary File S1: Table S10-2 The gene duplication events and Ka/Ks values of sugar beet and Arabidopsis.
Seq_1	Seq_2	Ka	Ks	Ka_Ks	EffectiveLen	AverageS-sites	AverageN-sites	cN	cS	pN	pS	Note
At-rna-NM_129758.3	Bv-rna-XM_019252464.2	0.423836	2.36318	0.17935	657	145.333	511.667	165.667	104.333	0.323779	0.71789
At-rna-NM_115669.3	Bv-rna-XM_019252464.2	0.510315	2.78199	0.183435	690	156.5	533.5	197.5	114.5	0.370197	0.731629
At-rna-NM_115922.3	Bv-rna-XM_048640511.1	0.439212	2.24455	0.195679	789	175.583	613.417	203.917	125.083	0.332428	0.712387
At-rna-NM_121135.1	Bv-rna-XM_010667578.3	0.479182	2.43895	0.196471	738	170.833	567.167	200.833	123.167	0.354099	0.720976
At-rna-NM_105507.2	Bv-rna-XM_010683199.3	0.432557	1.66635	0.259583	651	164.75	486.25	159.833	110.167	0.328706	0.66869
At-rna-NM_130075.4	Bv-rna-XM_048640511.1	0.508898	1.91224	0.266127	876	187.417	688.583	254.417	129.583	0.369478	0.691418
At-rna-NM_125374.3	Bv-rna-XM_010687526.3	0.4702	1.76324	0.266668	474	107.583	366.417	128	73	0.349329	0.678544
At-rna-NM_129330.3	Bv-rna-XM_048638871.1	0.533114	1.88793	0.282379	402	86.4167	315.583	120.417	59.5833	0.381569	0.689489
At-rna-NM_120748.2	Bv-rna-XM_019252464.2	0.548033	1.8835	0.290964	549	115	434	168.75	79.25	0.388825	0.68913
At-rna-NM_115242.2	Bv-rna-XM_048638871.1	0.632595	1.66766	0.379332	366	77	289	123.5	51.5	0.427336	0.668831
